# Supplementary material for: Genetic co-regulation of neopterin and Parkinson’s disease
Source: NPJ Parkinsons Dis. 2026 Feb 10;12:69. doi: 10.1038/s41531-026-01279-x (PMC13002981; doi:10.1038/s41531-026-01279-x)
Supplement: Supplementary file 2 — Supplementary data [file 41531_2026_1279_MOESM2_ESM.xlsx]

## Sheet: Supplementary Data 1
Supplementary Data 1. Kits used to measure biochemical parameters and neurodegeneration molecules.
Test	Reference	Company
Gamma Glutamyl Transferase	21520	BioSystems
Albumin	23547	BioSystems
Alanin transferase (ALT)	21533	BioSystems
Aspartate transferase (AST)	21531	BioSystems
Calcium	23570	BioSystems
Cholesterol	21505	BioSystems
High-Density Lipoprotein (HDL)	21557	BioSystems
Glycemia	21503	BioSystems
Sideremia	21509	BioSystems
Phorphorus	23518	BioSystems
Triglycerides	21528	BioSystems
Azotemia	21516	BioSystems
Uric Acid	23521	BioSystems
Protein C3	23103	BioSystems
Protein C4	23104	BioSystems
high sensitive C-Reactive Protein (hsCRP)	23927	BioSystems
Ferritin	23934	BioSystems
Transferrin	23105	BioSystems
Creatinine	21502	BioSystems
Free Thyroxin 4 (FT4)	09043276190	Roche
Thyroid-Stimulating Hormone (TSH)	08429324190	Roche
Insulinemia	12017547122	Roche
Fibrinogen	5376	Helena Biosciences
Erytrocyte Sedimentation Rate (ESR)	K142600	VacuTest Kima
Hemoglobin (HB)	UniCel DxH900900 Coulter Cellular Analysis System	Beckman Coulter
Red Blood Cells (RBC)	UniCel DxH900 Coulter Cellular Analysis System	Beckman Coulter
Mean Cell Hemoglobin (MCH)	UniCel DxH900 Coulter Cellular Analysis System	Beckman Coulter
Mean Cell Volume (MCV)	UniCel DxH900 Coulter Cellular Analysis System	Beckman Coulter
White Blood Cells (WBC)	UniCel DxH900 Coulter Cellular Analysis System	Beckman Coulter
Lymphocyte count	UniCel DxH900 Coulter Cellular Analysis System	Beckman Coulter
Neutrophil count	UniCel DxH900 Coulter Cellular Analysis System	Beckman Coulter
Monocyte count	UniCel DxH900 Coulter Cellular Analysis System	Beckman Coulter
Basophil %	UniCel DxH900 Coulter Cellular Analysis System	Beckman Coulter
Eosinophil count	UniCel DxH900 Coulter Cellular Analysis System	Beckman Coulter
Lymphocyte %	UniCel DxH900 Coulter Cellular Analysis System	Beckman Coulter
Neutrophil %	UniCel DxH900 Coulter Cellular Analysis System	Beckman Coulter
Eosinophil %	UniCel DxH900 Coulter Cellular Analysis System	Beckman Coulter
Platelet Count (PLT)	UniCel DxH900 Coulter Cellular Analysis System	Beckman Coulter
Basophil Count	UniCel DxH900 Coulter Cellular Analysis System	Beckman Coulter
Monocyte %	UniCel DxH900 Coulter Cellular Analysis System	Beckman Coulter
Amyloid beta 40	103670	Quanterix
Amyloid beta 42	103670	Quanterix
Neurofilament light chain	103670	Quanterix
Glial fibrillary acidic protein	103670	Quanterix
Total Tau	101552	Quanterix
pTau-181	103714	Quanterix

## Sheet: Supplementary Data 2
Supplementary Data 2. Summary statistics and correlation of neopterin with haematochemical parameters and neurodegeneration molecules.
Test	Unit of Measure	N. samples used for summary statistics	Min	1st Qu.	Median	Mean	3rd Qu.	Max	Correlation with neopterin (r)	Correlation p-value	N. samples used for correlation
Neopterin to creatinine ratio		999	13.1571	105.766	135.753	147.144	171.477	625.774	--	--	--
Glycemia	mg/dl	993	53.5658	92.7772	100.13	105.462	110.182	419.984	-0.0207327	0.514	993
Insulinemia	ulU/mL	934	2	2.6025	5.08	7.43557	8.97	300	0.0125657	0.701	934
Azotemia	mg/dl	993	7.4968	28.3293	34.0656	35.4853	41.2164	97.3302	-0.0985721	0.00187	993
Creatinine	mg/dl	993	0.2494	1.0003	1.098	1.11996	1.2328	2.2101	-0.228329	3.28e-13	993
Alanin transferase (ALT)	U/L	993	6.0496	16.4951	21.6718	25.42	29.8001	314.769	-0.17498	2.86e-08	993
Aspartate transferase (AST)	U/L	993	10.6762	17.5582	20.8365	22.6424	24.579	274.059	-0.17113	5.77e-08	993
Gamma Glutamyl Transferase	U/L	993	4.2286	14.9182	20.9624	29.0761	31.5007	1114.5	-0.146832	3.38e-06	993
Fibrinogen	mg/dl	976	148	272	320	316.887	359	549	0.148052	3.4e-06	976
Cholesterol	mg/dl	993	102.278	194.41	219.722	221.921	247.636	372.536	-0.11349	0.000342	993
High-Density Lipoprotein (HDL)	mg/dl	993	27.1855	57.1442	67.0909	68.2517	77.9564	132.085	0.0766013	0.0158	993
Triglycerides	mg/dl	993	26.2506	59.9884	78.2568	92.1238	108.032	424.408	-0.0262673	0.408	993
Sideremia	ug/dl	991	10.2866	68.5834	87.9223	91.4463	110.254	248.899	-0.0956183	0.00259	991
Transferrin	mg/dl	993	109.94	222.977	250.515	258.93	283.282	720.661	-0.0621186	0.0504	993
Uric Acid	mg/dl	993	1.6462	4.1185	5.0591	5.1683	6.0523	10.7816	-0.183255	6e-09	993
Erytrocyte Sedimentation Rate (ESR)	mm/ora	974	2	7	10	13.1704	16.75	85	0.323305	3.91e-25	974
Thyroid-Stimulating Hormone (TSH)	ulU/mL	966	0.004	1.07	1.56	1.88227	2.36	19.6	-0.00380427	0.906	966
Ferritin	ug/L	993	1.6249	46.5763	114.001	161.57	226.23	1286.4	-0.182987	6.73e-09	993
Free Thyroxin 4 (FT4)	ng/dl	966	0.557	0.906	0.995	1.00764	1.09	2	0.0345084	0.284	966
Protein C3	mg/dl	993	67.8283	99.674	111.536	112.878	125.055	176.684	0.0515634	0.104	993
Protein C4	mg/dl	993	7.3754	20.5388	24.7635	25.4615	29.2866	52.3798	0.0410258	0.196	993
Phorphorus	mg/dl	993	1.4441	3.1081	3.5672	3.58845	4.0268	6.3914	0.0762601	0.0162	993
Albumin	g/L	993	34.5731	41.7707	43.5789	43.6999	45.6524	53.7194	-0.285573	4.33e-20	993
Calcium	mg/dl	993	5.2382	9.2928	9.6425	9.66579	10.0011	11.5904	-0.0522995	0.0995	993
high sensitive C-Reactive Protein (hsCRP)	mg/L	993	0.0222	0.8066	1.5793	2.96941	3.1953	51	0.192384	9.84e-10	993
Red Blood Cells (RBC)	x10e6/μl	943	3.04	4.62	4.97	5.03696	5.35	7.97	-0.167585	2.27e-07	943
Hemoglobin (HB)	g/dl	943	9.2	13.1	14	13.9587	14.95	17.7	-0.286697	2.67e-19	943
Mean Cell Volume (MCV)	fL	943	58	81.75	87.4	85.2282	91.4	120.9	-0.0860853	0.00817	943
Mean Cell Hemoglobin (MCH)	pg	943	3.04	26.65	28.8	27.979	30.45	39.4	-0.0890688	0.0062	943
White Blood Cells (WBC)	x10e3/μl	943	1.7	5.4	6.4	6.48271	7.4	22.3	-0.0728929	0.0252	943
Neutrophil %		943	22.4	49	54.9	54.7789	60.2	88.5	0.0108483	0.739	943
Lymphocyte %		943	9.1	28.7	33.5	33.6989	38.8	65.2	-0.0151298	0.643	943
Monocyte %		943	0.5	6.6	7.7	7.87709	9	16.6	-0.00113947	0.972	943
Eosinophil %		943	0	1.7	2.6	3.04995	3.7	36.7	-0.0102046	0.754	943
Basophil %		943	0	0.4	0.5	0.595122	0.7	7.9	0.0503753	0.122	943
Platelet Count (PLT)	x10e3/μl	943	32	197	229	234.143	268	469	0.00737875	0.821	943
Neutrophil count	x10e3/μl	943	0.918	2.7628	3.4515	3.59047	4.1807	17.394	-0.056121	0.085	943
Lymphocyte count	x10e3/μl	943	0.576	1.6915	2.0944	2.15182	2.5348	5.3352	-0.0727266	0.0255	943
Monocyte count	x10e3/μl	943	0.037	0.38565	0.4774	0.504123	0.5993	1.1752	-0.0519521	0.111	943
Eosinophil count	x10e3/μl	943	0	0.1042	0.1638	0.197779	0.24485	3.3488	-0.0358535	0.271	943
Basophil Count	x10e3/μl	943	0	0.025	0.034	0.0385231	0.0462	0.4424	0.00147892	0.964	943
Total Tau	pg/ml	5216	0.0101895	0.72396	0.921578	1.05499	1.16688	43.064	0.09	0.012	812
PhosphoTau181	pg/ml	5048	0.00853672	0.888971	1.18215	1.84311	1.682	153.616	0.09	0.0086	774
Glial fibrillary acidic protein	pg/ml	5092	0.0323056	0.693483	0.958637	1.31891	1.42395	37.6633	0.24	6.7e-12	788
Neurofilament light chain	pg/ml	5095	0.124819	0.691313	0.998519	1.69163	1.61321	483.402	0.178572	5.9e-07	787
Abeta40	pg/ml	5097	0.0356351	0.950853	1.25078	1.24732	1.50581	6.30919	0.09	0.011	787
Abeta42	pg/ml	5094	0.00820672	0.999627	1.3219	1.32499	1.6215	5.46064	0.05	0.14	788

## Sheet: Supplementary Data 3
Supplementary Data 3. Heritability estimation of neopterin.
Trait Name	H2 (broad)	SE_H2	h2 (narrow)	SE_h2
Neopterin	0.3522	0.2174	0.215257	0.158169
SE= standard error

## Sheet: Supplementary Data 4
Supplementary Data 4. Results of neopterin GWAS. Beta refers to the reference allele (allele 1). MAF=Minor Allele Frequency; SE= Standard Error; AA= amino acid; HWE=Hardy-Weinberg Equilibrium. The call rate of the variants assessed was 1.
Chr	rsID	Marker ID (allele 1/allele 2)	Genotypes	Minor	MAF	P-value	Beta (allele 1)	SE Beta	Gene	Position in the Gene	HWE P-value	Step
14	rs140884539	14:55341903_C/T	907/91/1	T	0.04641	7.053e-08	0.5898	0.1086	GCH1	intronic	0.910183	Discovery
14	rs12323905	14:55335468_T/C	631/324/44	C	0.20622	8.174e-08	0.299	0.05533	GCH1	intronic	0.371322	Discovery
14	rs10133650	14:55346273_C/G	632/323/44	G	0.20555	9.344e-08	0.2972	0.05526	GCH1	intronic	0.368462	Discovery
14	rs2183084	14:55335062_C/G	633/322/44	G	0.20545	9.676e-08	0.2969	0.05527	GCH1	intronic	0.334055	Discovery
14	rs79159412	14:55340856_G/A	632/323/44	A	0.20559	9.744e-08	0.2969	0.05527	GCH1	intronic	0.334296	Discovery
14	rs3783640	14:55352521_T/C	633/322/44	C	0.20557	1.003e-07	0.2965	0.05525	GCH1	intronic	0.270605	Discovery
14	rs28417208	14:55353788_T/A	664/298/37	A	0.18548	1.647e-07	0.3026	0.05738	GCH1	intronic	0.451244	Discovery
14	rs11628304	14:55384004_G/A	621/334/44	A	0.20964	1.68e-07	0.2923	0.05547	GCH1, WDHD1	intergenic	0.40438	Discovery
14	rs10145097	14:55337653_G/A	903/95/1	A	0.0484	1.792e-07	0.5564	0.1058	GCH1	intronic	1	Discovery
14	rs10134163	14:55337673_T/C	903/95/1	C	0.04838	1.794e-07	0.5564	0.1058	GCH1	intronic	1	Discovery
14	rs3783642	14:55360203_T/C	573/363/63	C	0.24474	1.925e-07	0.2713	0.05174	GCH1	intronic	0.0835528	Discovery
14	rs2878172	14:55373670_A/G	574/362/63	G	0.24426	2.3e-07	0.2696	0.05175	GCH1,WDHD1	intergenic	0.0881328	Discovery
14	rs7147286	14:55358665_G/A	617/338/44	A	0.21321	2.393e-07	0.2863	0.05504	GCH1	intronic	0.468852	Discovery
14	rs73280573	14:55364089_T/C	617/338/44	C	0.21321	2.393e-07	0.2863	0.05505	GCH1	intronic	0.373304	Discovery
14	rs10131633	14:55363321_G/A	617/338/44	A	0.2132	2.402e-07	0.2863	0.05505	GCH1	intronic	0.391115	Discovery
14	rs7155501	14:55347827_A/G	577/352/70	G	0.24612	3.011e-07	0.2618	0.05076	GCH1	intronic	0.815054	Discovery
14	rs10138429	14:55335747_A/G	869/128/2	G	0.06609	3.277e-07	0.4714	0.09169	GCH1	intronic	1	Discovery
14	rs8010689	14:55330256_G/A	907/91/1	A	0.04573	3.732e-07	0.5597	0.1094	GCH1	intronic	0.548783	Discovery
14	rs8010282	14:55330255_A/G	907/91/1	G	0.04573	3.734e-07	0.5597	0.1094	GCH1	intronic	0.548783	Discovery
14	rs1107960	14:55384340_T/A	619/336/44	A	0.21192	3.741e-07	0.2822	0.05515	GCH1,WDHD1	intergenic	0.445818	Discovery
14	rs10140164	14:55406123_A/G	524/397/78	G	0.27678	4.305e-07	0.2551	0.05013	WDHD1	UTR3	0.203984	Discovery
14	rs10139282	14:55353187_G/A	902/96/1	A	0.049	4.466e-07	0.5345	0.1052	GCH1	intronic	0.743096	Discovery
14	rs10136545	14:55352863_C/T	662/300/37	T	0.18709	4.51e-07	0.2908	0.05725	GCH1	intronic	0.496547	Discovery
14	rs7492600	14:55336875_G/T	902/96/1	T	0.04903	4.523e-07	0.5341	0.1052	GCH1	intronic	0.743874	Discovery
14	rs7141433	14:55336277_C/T	902/96/1	T	0.0489	4.524e-07	0.5354	0.1054	GCH1	intronic	0.662645	Discovery
14	rs28757745	14:55346671_C/A	902/96/1	A	0.04899	4.526e-07	0.5343	0.1052	GCH1	intronic	0.743874	Discovery
14	rs10498471	14:55353717_G/A	902/96/1	A	0.04905	4.531e-07	0.5337	0.1051	GCH1	intronic	0.743874	Discovery
14	rs8004445	14:55350666_G/T	902/96/1	T	0.04906	4.531e-07	0.5337	0.1051	GCH1	intronic	1	Discovery
14	rs12147422	14:55344015_T/C	902/96/1	C	0.04905	4.533e-07	0.5337	0.1051	GCH1	intronic	0.743874	Discovery
14	rs61702394	14:55346373_A/G	902/96/1	G	0.04905	4.533e-07	0.5337	0.1051	GCH1	intronic	0.743874	Discovery
14	rs28542181	14:55346773_C/T	902/96/1	T	0.04905	4.533e-07	0.5337	0.1051	GCH1	intronic	0.743874	Discovery
14	rs3783638	14:55348373_G/A	902/96/1	A	0.04905	4.533e-07	0.5337	0.1051	GCH1	intronic	0.743874	Discovery
14	rs10873086	14:55349258_C/T	902/96/1	T	0.04905	4.533e-07	0.5337	0.1051	GCH1	intronic	0.743874	Discovery
14	rs8004018	14:55350696_A/G	902/96/1	G	0.04905	4.533e-07	0.5337	0.1051	GCH1	intronic	1	Discovery
14	rs8010461	14:55351185_T/G	902/96/1	G	0.04905	4.533e-07	0.5337	0.1051	GCH1	intronic	0.743874	Discovery
14	rs10133449	14:55346070_C/T	902/96/1	T	0.04905	4.537e-07	0.5337	0.1051	GCH1	intronic	0.515123	Discovery
14	rs11158027	14:55349103_T/C	902/96/1	C	0.04905	4.539e-07	0.5337	0.1051	GCH1	intronic	0.743874	Discovery
14	rs111380463	14:55338321_A/G	902/96/1	G	0.04905	4.561e-07	0.5337	0.1051	GCH1	intronic	0.743874	Discovery
14	rs17128050	14:55343879_T/C	903/95/1	C	0.04855	4.578e-07	0.5359	0.1056	GCH1	intronic	0.660615	Discovery
14	rs3783637	14:55348118_C/T	903/95/1	T	0.04855	4.578e-07	0.5359	0.1056	GCH1	intronic	0.660615	Discovery
14	rs73280512	14:55337129_C/T	902/96/1	T	0.04905	4.579e-07	0.5337	0.1051	GCH1	intronic	0.743874	Discovery
14	rs10146658	14:55343067_C/T	904/94/1	T	0.04812	4.628e-07	0.5382	0.1061	GCH1	intronic	0.6581	Discovery
14	rs2183082	14:55336438_C/T	645/312/42	T	0.19845	4.683e-07	0.2838	0.05595	GCH1	intronic	0.336421	Discovery
7	rs2108373	7:81937823_G/C	219/479/301	G	0.45879	4.774e-07	-0.2258	0.04456	CACNA2D1	intronic	0.240347	Discovery
14	rs28477407	14:55344901_C/T	902/96/1	T	0.04899	4.78e-07	0.5333	0.1052	MIR4308	ncRNA_exonic	0.743874	Discovery
14	rs57575708	14:55336963_T/C	902/96/1	C	0.04924	4.964e-07	0.5322	0.1052	GCH1	intronic	0.743874	Discovery
14	rs2183081	14:55336751_A/G	647/310/42	G	0.19748	5.239e-07	0.2828	0.05599	GCH1	intronic	0.428072	Discovery
14	rs4402455	14:55337869_T/G	906/92/1	G	0.04674	5.598e-07	0.5435	0.1079	GCH1	intronic	0.578764	Discovery
7	rs151185249	7:99975407_T/C	955/44/0	C	0.02215	6.65e-07	-0.7813	0.1561	PILRA	intronic	0.121373	Discovery
7	rs146601535	7:99833529_T/G	955/44/0	G	0.02216	6.658e-07	-0.7818	0.1563	GATS	intronic	0.121373	Discovery
7	rs139912246	7:100047852_C/G	955/44/0	G	0.02214	6.669e-07	-0.7807	0.156	PPP1R35,C7orf61	intergenic	0.121373	Discovery
7	rs145308367	7:99998750_G/A	955/44/0	A	0.02215	6.669e-07	-0.7809	0.1561	ZCWPW1	exonic	0.121373	Discovery
14	rs4363780	14:55337916_A/G	910/88/1	G	0.04477	6.691e-07	0.5545	0.1109	GCH1	intronic	0.815551	Discovery
14	rs4363781	14:55337939_A/G	910/88/1	G	0.04482	6.976e-07	0.5533	0.1108	GCH1	intronic	0.815142	Discovery
1	rs112753707	1:39109788_C/A	959/40/0	A	0.0193	7.728e-07	0.839	0.1687	LINC01343,RRAGC	intergenic	1	Discovery
14	rs11158026	14:55348869_C/T	646/311/42	T	0.1975	8.254e-07	0.2781	0.05605	GCH1	intronic	0.28378	Discovery
6	rs72838306	6:14303713_C/T	961/36/2	T	0.02026	8.385e-07	-0.7795	0.1572	LINC01108,JARID2	intergenic	0.0172296	Discovery
11	rs12282856	11:107134005_G/A	567/369/63	A	0.24831	1.075e-06	0.2548	0.05192	GUCY1A2,CWF19L2	intergenic	0.196477	Discovery
14	rs3825611	14:55348837_C/G	904/94/1	G	0.04798	1.122e-06	0.5213	0.1064	GCH1	intronic	0.498849	Discovery
14	rs3759665	14:55371605_C/T	629/329/41	T	0.2057	1.236e-06	0.2727	0.05588	GCH1,WDHD1	intergenic	0.473956	Discovery
14	rs10136972	14:55370285_A/G	629/329/41	G	0.20559	1.279e-06	0.2724	0.0559	GCH1	upstream	0.494758	Discovery
14	rs10137071	14:55370340_C/T	629/329/41	T	0.20559	1.279e-06	0.2724	0.0559	GCH1	upstream	0.494758	Discovery
14	rs56164809	14:55400212_A/G	630/328/41	G	0.20519	1.341e-06	0.2718	0.05589	GCH1,WDHD1	intergenic	0.452628	Discovery
14	rs10220344	14:55342161_T/C	648/309/42	C	0.19624	1.345e-06	0.273	0.05614	GCH1	intronic	0.285365	Discovery
14	rs17128077	14:55386034_C/T	815/174/10	T	0.0971	1.438e-06	0.3664	0.07556	GCH1,WDHD1	intergenic	0.0538815	Discovery
14	rs72715546	14:55385498_G/A	815/174/10	A	0.09693	1.453e-06	0.3668	0.07567	GCH1,WDHD1	intergenic	0.0538815	Discovery
14	rs2149482	14:55368627_C/T	630/328/41	T	0.20542	1.513e-06	0.2706	0.05593	GCH1	intronic	0.473175	Discovery
14	rs8021303	14:55432949_G/A	534/391/74	A	0.26973	1.773e-06	0.2435	0.05066	WDHD1	intronic	0.383241	Discovery
2	.	2:154444495_C/T	963/36/0	T	0.01804	1.828e-06	0.809	0.1685	RPRM,GALNT13	intergenic	0.775049	Discovery
14	rs112879674	14:55420273_G/A	534/391/74	A	0.26965	1.865e-06	0.2432	0.0507	WDHD1	intronic	0.448	Discovery
14	rs1187892	14:55400528_G/A	66/369/564	G	0.25029	1.866e-06	-0.2478	0.05166	GCH1,WDHD1	intergenic	0.391239	Discovery
7	rs142405459	7:100009439_C/T	957/42/0	T	0.02131	1.931e-06	-0.7648	0.1597	ZCWPW1	intronic	0.107453	Discovery
2	rs149257434	2:154712601_G/A	966/33/0	A	0.01593	2.037e-06	0.8954	0.1874	RPRM,GALNT13	intergenic	0.530013	Discovery
6	NA	6:97425430_A/AT	770/219/10	NA	0.11966	2.099e-06	0.3387	0.07098	NA	NA	NA	Discovery
1	rs77859780	1:39125052_T/A	959/40/0	A	0.01879	2.185e-06	0.8223	0.1726	LINC01343,RRAGC	intergenic	1	Discovery
14	rs79437939	14:55363916_C/T	899/99/1	T	0.05055	2.527e-06	0.4918	0.1039	GCH1	intronic	0.912283	Discovery
14	rs112159692	14:55364169_G/A	899/99/1	A	0.05055	2.53e-06	0.4918	0.1039	GCH1	intronic	0.912283	Discovery
14	rs8003903	14:55357771_C/T	899/99/1	T	0.05055	2.534e-06	0.4918	0.1039	GCH1	intronic	1	Discovery
14	rs150565713	14:55368080_C/CT	900/98/1	NA	0.04975	2.539e-06	0.4968	0.105	NA	NA	NA	Discovery
14	rs3783643	14:55428641_A/G	577/368/54	G	0.23827	2.555e-06	0.2531	0.0535	WDHD1	intronic	0.560373	Discovery
14	rs6572993	14:55427036_T/C	578/368/53	C	0.23757	2.6e-06	0.2535	0.05362	WDHD1	intronic	0.645373	Discovery
14	rs7159953	14:55418614_G/A	578/367/54	A	0.23788	2.683e-06	0.2527	0.05352	WDHD1	intronic	0.623874	Discovery
21	rs220251	21:43472417_A/G	32/302/665	A	0.18364	2.699e-06	-0.2746	0.05818	ZNF295-AS1,UMODL1	intergenic	0.857976	Discovery
14	rs6572994	14:55427103_C/G	577/368/54	G	0.23842	2.728e-06	0.2522	0.05346	WDHD1	intronic	0.624003	Discovery
14	rs3783644	14:55428716_A/G	577/368/54	G	0.23822	2.772e-06	0.2521	0.05348	WDHD1	intronic	0.602129	Discovery
14	rs7146285	14:55412869_T/C	577/368/54	C	0.23824	2.78e-06	0.2521	0.05348	WDHD1	intronic	0.645951	Discovery
14	rs8012152	14:55425567_T/C	577/368/54	C	0.23823	2.783e-06	0.2521	0.05348	WDHD1	intronic	0.645951	Discovery
14	rs9285583	14:55431435_T/C	577/368/54	C	0.23823	2.789e-06	0.252	0.05348	WDHD1	intronic	0.645834	Discovery
21	rs220250	21:43472167_T/C	32/301/666	T	0.18322	2.826e-06	-0.274	0.05817	ZNF295-AS1,UMODL1	intergenic	0.886101	Discovery
14	rs8006977	14:55419670_C/T	577/368/54	T	0.23813	2.829e-06	0.252	0.0535	WDHD1	intronic	0.645951	Discovery
14	rs8013521	14:55413725_G/C	579/366/54	C	0.23756	2.844e-06	0.252	0.05352	WDHD1	intronic	0.601725	Discovery
21	rs220252	21:43472438_A/G	107/444/448	A	0.32974	2.941e-06	-0.2251	0.04788	ZNF295-AS1,UMODL1	intergenic	0.307962	Discovery
14	rs8005471	14:55415701_T/C	577/368/54	C	0.23813	2.975e-06	0.2514	0.0535	WDHD1	intronic	0.645834	Discovery
6	rs11153286	6:97413636_G/A	772/217/10	A	0.11856	3.012e-06	0.3342	0.07116	KLHL32	intronic	0.031881	Discovery
14	rs112165923	14:55359664_G/C	899/99/1	C	0.0496	3.022e-06	0.4945	0.1053	GCH1	intronic	1	Discovery
14	rs113585929	14:55359653_C/T	899/99/1	T	0.0496	3.024e-06	0.4945	0.1053	GCH1	intronic	1	Discovery
14	rs28481699	14:55406549_A/T	578/367/54	T	0.23707	3.075e-06	0.2514	0.05358	WDHD1	UTR3	0.579874	Discovery
14	rs66989494	14:55370121_C/T	900/98/1	T	0.05005	3.142e-06	0.4893	0.1044	GCH1	upstream	0.82163	Discovery
14	rs111463017	14:55382105_C/T	900/98/1	T	0.05005	3.209e-06	0.4887	0.1044	GCH1,WDHD1	intergenic	1	Discovery
14	rs72715545	14:55385153_C/T	900/98/1	T	0.05005	3.209e-06	0.4887	0.1044	GCH1,WDHD1	intergenic	1	Discovery
14	rs11846809	14:55401782_T/C	527/396/76	C	0.27408	3.243e-06	0.2367	0.05055	GCH1,WDHD1	intergenic	0.231401	Discovery
14	rs8004402	14:55415822_C/T	580/367/52	T	0.23547	3.448e-06	0.2516	0.05389	WDHD1	intronic	0.757701	Discovery
14	rs113334991	14:55374303_T/C	900/98/1	C	0.04974	3.618e-06	0.489	0.105	GCH1,WDHD1	intergenic	1	Discovery
14	rs112700866	14:55374309_C/T	900/98/1	T	0.04974	3.618e-06	0.489	0.105	GCH1,WDHD1	intergenic	1	Discovery
16	rs9938933	16:12613075_T/C	950/49/0	C	0.0236	3.664e-06	-0.7116	0.1528	SNX29	intronic	0.221576	Discovery
6	rs1223551	6:13173611_C/T	758/230/11	T	0.12613	3.701e-06	0.3234	0.0695	PHACTR1	intronic	0.119479	Discovery
6	rs7758623	6:97415238_G/A	774/215/10	A	0.11763	3.753e-06	0.3319	0.07137	KLHL32	intronic	0.0396637	Discovery
14	rs72713476	14:55351993_A/T	942/57/0	T	0.02854	3.8e-06	0.6388	0.1374	GCH1	intronic	0.624346	Discovery
6	NA	6:97418905_AT/A	772/217/10	NA	0.11867	3.858e-06	0.3302	0.07108	NA	NA	NA	Discovery
6	rs974417	6:97419598_C/T	772/217/10	T	0.11866	3.871e-06	0.3301	0.07108	KLHL32	intronic	0.031881	Discovery
6	rs2143389	6:97422681_C/T	772/217/10	T	0.11868	3.884e-06	0.3301	0.07108	KLHL32	intronic	0.0365474	Discovery
6	rs7770535	6:97425095_T/C	772/217/10	C	0.1187	3.899e-06	0.33	0.07109	KLHL32	intronic	0.031881	Discovery
6	rs34398537	6:97416270_A/C	772/217/10	C	0.11872	3.911e-06	0.33	0.07108	KLHL32	intronic	0.031881	Discovery
6	rs12665476	6:97429208_A/G	772/217/10	G	0.11873	3.916e-06	0.33	0.0711	KLHL32	intronic	0.031881	Discovery
6	rs10485381	6:97413827_A/G	772/217/10	G	0.1188	3.97e-06	0.3297	0.07108	KLHL32	intronic	0.031881	Discovery
6	rs11153285	6:97413151_C/T	772/217/10	T	0.11882	3.991e-06	0.3296	0.07108	KLHL32	intronic	0.031881	Discovery
6	rs13205380	6:97414063_A/G	772/217/10	G	0.11883	3.995e-06	0.3295	0.07106	KLHL32	intronic	0.031881	Discovery
6	rs17057164	6:97410536_T/C	772/217/10	C	0.11886	4.025e-06	0.3295	0.07107	KLHL32	intronic	0.031881	Discovery
6	rs13211612	6:97406847_G/A	771/218/10	A	0.11895	4.132e-06	0.329	0.07105	KLHL32	intronic	0.0319394	Discovery
11	NA	11:99603572_G/GA	860/133/6	NA	0.06571	4.195e-06	0.4623	0.09992	NA	NA	NA	Discovery
9	NA	9:128878179_C/CT	979/20/0	NA	0.01081	4.29e-06	1.047	0.2264	NA	NA	NA	Discovery
9	rs4841890	9:138510283_G/A	948/50/1	A	0.02603	4.29e-06	0.6479	0.1402	LINC01502,GLT6D1	intergenic	0.858065	Discovery
14	rs2183080	14:55368986_G/C	901/97/1	C	0.0494	4.379e-06	0.4871	0.1055	GCH1	intronic	0.735096	Discovery
2	rs11695636	2:157841413_G/A	149/499/351	G	0.39872	4.873e-06	-0.2167	0.04716	GPD2,GALNT5	intergenic	0.886584	Discovery
2	.	2:155154849_A/G	963/36/0	G	0.01801	5.046e-06	0.7801	0.17	GALNT13	intronic	1	Discovery
6	rs7759572	6:97415135_C/G	778/212/9	G	0.11551	5.313e-06	0.33	0.0721	KLHL32	intronic	0.0153612	Discovery
6	rs7758454	6:97415116_G/A	778/212/9	A	0.11551	5.316e-06	0.33	0.0721	KLHL32	intronic	0.0153612	Discovery
6	rs11754336	6:97414775_T/C	780/210/9	C	0.114	5.393e-06	0.3318	0.07254	KLHL32	intronic	0.0431589	Discovery
14	rs7141319	14:55336360_A/G	916/83/0	G	0.04124	5.394e-06	0.5318	0.1163	GCH1	intronic	0.543912	Discovery
6	rs11753834	6:97414756_A/G	780/210/9	G	0.11404	5.404e-06	0.3318	0.07254	KLHL32	intronic	0.0431589	Discovery
13	NA	13:114816629_C/CA	4/223/772	NA	0.15216	6.005e-06	-0.4044	0.08887	NA	NA	NA	Discovery
14	NA	14:55460473_TTG/T	756/228/15	NA	0.12533	6.073e-06	0.3189	0.07011	NA	NA	NA	Discovery
14	NA	14:55460474_TG/T	756/228/15	NA	0.12536	6.126e-06	0.3187	0.0701	NA	NA	NA	Discovery
6	rs13192767	6:97411114_A/G	772/217/10	G	0.11987	6.252e-06	0.323	0.07111	KLHL32	intronic	0.031881	Discovery
6	NA	6:97412046_TGAG/T	775/214/10	NA	0.11747	6.697e-06	0.3237	0.07151	NA	NA	NA	Discovery
14	rs8023187	14:55381662_T/C	693/282/24	C	0.16517	7.047e-06	0.2762	0.06116	GCH1,WDHD1	intergenic	0.602299	Discovery
6	NA	6:97425343_ATTTTC/A	776/213/10	NA	0.1169	7.057e-06	0.3231	0.07154	NA	NA	NA	Discovery
21	rs150795	21:43462379_A/G	276/489/234	G	0.47858	7.203e-06	-0.2025	0.04489	ZNF295-AS1,UMODL1	intergenic	0.0778332	Discovery
6	rs71562315	6:97410922_A/G	772/217/10	G	0.12017	7.241e-06	0.3207	0.0711	KLHL32	intronic	0.031881	Discovery
6	rs58297997	6:14286412_G/C	965/32/2	C	0.01803	7.263e-06	-0.7518	0.1667	LINC01108	upstream	0.0138238	Discovery
6	rs114864309	6:14278796_A/G	965/32/2	G	0.01809	7.372e-06	-0.7502	0.1665	CD83,LINC01108	intergenic	0.0143505	Discovery
2	rs188808052	2:154964039_G/A	963/36/0	A	0.01612	7.845e-06	0.8556	0.1904	GALNT13	intronic	1	Discovery
17	rs2940644	17:51708401_T/C	0/73/926	T	0.03654	8.006e-06	-0.5493	0.1224	C17orf112,KIF2B	intergenic	0.775351	Discovery
2	rs9287886	2:168526051_A/C	89/362/548	A	0.26944	8.157e-06	-0.2197	0.04899	XIRP2,B3GALT1	intergenic	0.488061	Discovery
11	rs7946953	11:107110393_G/C	462/447/90	C	0.31378	8.221e-06	0.2216	0.04944	GUCY1A2,CWF19L2	intergenic	0.0836631	Discovery
21	rs150800	21:43469844_A/G	20/265/714	A	0.15316	8.258e-06	-0.2831	0.06316	ZNF295-AS1,UMODL1	intergenic	0.529491	Discovery
11	rs61905852	11:107110185_A/C	462/447/90	C	0.31367	8.263e-06	0.2217	0.04946	GUCY1A2,CWF19L2	intergenic	0.0884563	Discovery
11	rs12796416	11:107111125_A/G	469/451/79	G	0.3048	8.268e-06	0.2261	0.05046	GUCY1A2,CWF19L2	intergenic	0.152142	Discovery
2	rs112294074	2:157823849_G/A	164/504/331	G	0.41639	8.357e-06	-0.209	0.04666	GPD2,GALNT5	intergenic	0.944054	Discovery
2	rs77755798	2:157824350_G/A	164/504/331	G	0.41639	8.358e-06	-0.209	0.04666	GPD2,GALNT5	intergenic	0.981338	Discovery
14	rs2878174	14:55470624_T/C	528/394/77	C	0.27467	8.568e-06	0.2257	0.05046	WDHD1	intronic	0.227896	Discovery
19	rs11882193	19:53861300_C/T	185/474/340	C	0.42274	8.599e-06	0.2015	0.04505	ZNF845,ZNF525	intergenic	1	Discovery
7	.	7:154641387_G/T	969/28/2	T	0.01599	9.122e-06	-0.7708	0.1728	DPP6	intronic	0.000541966	Discovery
14	rs7141483	14:55336359_C/T	918/81/0	T	0.04054	9.528e-06	0.5236	0.1177	GCH1	intronic	0.543912	Discovery
14	NA	14:55454950_G/GT	568/374/57	NA	0.24538	9.643e-06	0.2365	0.05317	NA	NA	NA	Discovery
8	rs10103292	8:77740032_A/G	864/132/3	G	0.06952	9.806e-06	-0.4021	0.09047	ZFHX4	intronic	0.178376	Discovery
14	rs2878170	14:55335389_G/A	714/258/27	A	0.1564	0.0002576	0.2266	0.06177	GCH1	intronic	0.8553	1st cond

## Sheet: Supplementary Data 5
Supplementary Data 5. Credible set 1. MAF=Minor Allele Frequency
rs ID	Position	MAF	Posterior Probability	P-value	Beta
rs140884539	14:55341903	0.04641	0.165994	7.05e-08	0.5898
rs10134163	14:55337673	0.04838	0.065091	1.79e-07	0.5564
rs10145097	14:55337653	0.0484	0.065091	1.79e-07	0.5564
rs8010282	14:55330255	0.04573	0.0263084	3.73e-07	0.5597
rs8010689	14:55330256	0.04573	0.0263084	3.73e-07	0.5597
rs7141433	14:55336277	0.0489	0.0252683	4.52e-07	0.5354
rs28757745	14:55346671	0.04899	0.0251637	4.53e-07	0.5343
rs10873086	14:55349258	0.04905	0.0250496	4.53e-07	0.5337
rs11850691	14:55338321	0.04905	0.0250496	4.56e-07	0.5337
rs8004445	14:55350666	0.04906	0.0250496	4.53e-07	0.5337
rs3783638	14:55348373	0.04905	0.0250496	4.53e-07	0.5337
rs73280512	14:55337129	0.04905	0.0250496	4.58e-07	0.5337
rs28542181	14:55346773	0.04905	0.0250496	4.53e-07	0.5337
rs11158027	14:55349103	0.04905	0.0250496	4.54e-07	0.5337
rs10133449	14:55346070	0.04905	0.0250496	4.54e-07	0.5337
rs10498471	14:55353717	0.04905	0.0250496	4.53e-07	0.5337
rs8004018	14:55350696	0.04905	0.0250496	4.53e-07	0.5337
rs12147422	14:55344015	0.04905	0.0250496	4.53e-07	0.5337
rs61702394	14:55346373	0.04905	0.0250496	4.53e-07	0.5337
rs8010461	14:55351185	0.04905	0.0250496	4.53e-07	0.5337
rs7492600	14:55336875	0.04903	0.0249168	4.52e-07	0.5341
rs17128050	14:55343879	0.04855	0.0246361	4.58e-07	0.5359
rs3783637	14:55348118	0.04855	0.0246361	4.58e-07	0.5359
rs28477407	14:55344901	0.04899	0.0239541	4.78e-07	0.5333
rs10139282	14:55353187	0.049	0.0236043	4.47e-07	0.5345
rs57575708	14:55336963	0.04924	0.0226928	4.96e-07	0.5322
rs10146658	14:55343067	0.04812	0.0195168	4.63e-07	0.5382
rs4402455	14:55337869	0.04674	0.0175171	5.6e-07	0.5435
rs4363781	14:55337939	0.04482	0.0140473	6.98e-07	0.5533
rs4363780	14:55337916	0.04477	0.0134901	6.69e-07	0.5545
rs3825611	14:55348837	0.04798	0.00939154	1.12e-06	0.5213
rs112159692	14:55364169	0.05055	0.00444455	2.53e-06	0.4918
rs79437939	14:55363916	0.05055	0.00444455	2.53e-06	0.4918

## Sheet: Supplementary Data 6 
Supplementary Data 6. Credible set 2. MAF=Minor Allele Frequency
rsID	Position	MAF	Posterior Probability	P-value	Beta
rs2878170	14:55335389	0.1564	0.0338027	0.00319	0.1827
rs370038388	14:55744205	0.02305	0.0321499	0.000199	0.7173
rs10140164	14:55406123	0.27678	0.0224992	4.31e-07	0.2551
rs2878172	14:55373670	0.24426	0.0154321	2.3e-07	0.2696
rs11628304	14:55384004	0.20964	0.0135769	1.68e-07	0.2923
rs11848732	14:55315005	0.18521	0.0130661	0.005649	0.1578
rs3783642	14:55360203	0.24474	0.0125372	1.93e-07	0.2713
rs138618910	14:55717730	0.02479	0.0120024	0.0009195	0.494
rs11626298	14:55319514	0.19126	0.010734	0.006025	0.154
rs4462519	14:55328429	0.19176	0.0105286	0.006313	0.1531
rs10133662	14:55316270	0.1917	0.0104829	0.006356	0.153
rs10131232	14:55315908	0.19169	0.0104202	0.006379	0.1529
rs12323905	14:55335468	0.20622	0.0101645	8.17e-08	0.299
rs2145945	14:55304080	0.18984	0.00990931	0.006605	0.1536
rs10133941	14:55316512	0.19021	0.00911537	0.007208	0.1513
rs143115013	14:55363592	0.13837	0.00891817	0.007522	0.1764
rs2183084	14:55335062	0.20545	0.00873375	9.68e-08	0.2969
rs79159412	14:55340856	0.20559	0.00854803	9.74e-08	0.2969
rs10133650	14:55346273	0.20555	0.00854746	9.34e-08	0.2972
rs1107960	14:55384340	0.21192	0.00833391	3.74e-07	0.2822
rs7155501	14:55347827	0.24612	0.00793995	3.01e-07	0.2618
rs8018688	14:55365381	0.13875	0.00781797	0.008699	0.1735
rs3783640	14:55352521	0.20557	0.00770126	1e-07	0.2965
rs7147201	14:55358877	0.14567	0.00768398	0.008346	0.1685
rs57095876	14:55357742	0.14545	0.00747864	0.008084	0.1702
rs8021303	14:55432949	0.26973	0.00742977	1.77e-06	0.2435
rs3783641	14:55360139	0.14566	0.00741523	0.00835	0.1684
rs10142221	14:55297916	0.1916	0.00732937	0.007219	0.1512
rs112879674	14:55420273	0.26965	0.00720227	1.87e-06	0.2432
rs55881030	14:55346129	0.13849	0.00670339	0.009649	0.169
rs55935131	14:55331772	0.13897	0.00651987	0.009634	0.169
rs72713482	14:55360836	0.14603	0.0064356	0.009526	0.1656
rs7147286	14:55358665	0.21321	0.00601155	2.39e-07	0.2863
rs10135789	14:55292020	0.20117	0.00588515	0.007949	0.1475
rs17671090	14:55291644	0.20116	0.00587622	0.00796	0.1475
rs73280573	14:55364089	0.21321	0.00586333	2.39e-07	0.2863
rs10131633	14:55363321	0.2132	0.00586333	2.4e-07	0.2863
rs7141685	14:55290469	0.20119	0.00580958	0.008009	0.1473
rs9323272	14:55288924	0.20121	0.00577657	0.008094	0.1472
rs11627272	14:55890387	#N/A	0.0057677	0	0
rs7144602	14:55285588	0.20126	0.00567877	0.00823	0.1469
rs34544088	14:55357502	0.14264	0.00539421	0.01083	0.1643
rs17128052	14:55356525	0.14263	0.00539421	0.01084	0.1643
rs11846809	14:55401782	0.27408	0.00530086	3.24e-06	0.2367
rs3783643	14:55428641	0.23827	0.00419726	2.56e-06	0.2531
rs28417208	14:55353788	0.18548	0.00409442	1.65e-07	0.3026
rs113100590	14:55363470	0.13487	0.00386372	0.01593	0.1625
rs1187892	14:55400528	0.25029	0.00376162	1.87e-06	-0.2478
rs6572993	14:55427036	0.23757	0.0036319	2.6e-06	0.2535
rs7159953	14:55418614	0.23788	0.00356582	2.68e-06	0.2527
rs6572994	14:55427103	0.23842	0.00352274	2.73e-06	0.2522
rs34325155/rs769197862/rs1555357389?	14:55291526	0.213	0.00349511	0.01241	-0.137
rs7146285	14:55412869	0.23824	0.00348461	2.78e-06	0.2521
rs8012152	14:55425567	0.23823	0.00348461	2.78e-06	0.2521
rs9285583	14:55431435	0.23823	0.00346517	2.79e-06	0.252
rs8006977	14:55419670	0.23813	0.00344696	2.83e-06	0.252
rs8013521	14:55413725	0.23756	0.00342888	2.84e-06	0.252
rs3783644	14:55428716	0.23822	0.0034146	2.77e-06	0.2521
rs8005471	14:55415701	0.23813	0.00333352	2.98e-06	0.2514
rs28481699	14:55406549	0.23707	0.00326466	3.08e-06	0.2514
rs8009759	14:55351517	0.16205	0.00320106	0.0008849	0.2061
rs2878174	14:55470624	0.27467	0.00316263	8.57e-06	0.2257
rs8004402	14:55415822	0.23547	0.00304726	3.45e-06	0.2516
rs148756148	14:55636448	0.02263	0.00304578	0.003393	0.456
rs35489988	14:55291521	0.21401	0.00302025	0.01458	-0.1334
rs56164809	14:55400212	0.20519	0.00289316	1.34e-06	0.2718
rs56213135	14:55365952	0.13177	0.00273078	0.01869	0.1587
rs2183082	14:55336438	0.19845	0.0027282	4.68e-07	0.2838
rs60258834	14:55365786	0.13164	0.00265198	0.01922	0.158
rs2183081	14:55336751	0.19748	0.00255839	5.24e-07	0.2828
rs9671371	14:55328635	0.1732	0.00251883	0.01806	0.1379
rs67468157	14:55329274	0.17324	0.00248456	0.01835	0.1376
rs10136545	14:55352863	0.18709	0.00226067	4.51e-07	0.2908
rs11158026	14:55348869	0.1975	0.00213688	8.25e-07	0.2781
rs8017210	14:55361836	0.13816	0.00209263	0.02261	0.1489
rs11621265	14:55822095	0.14214	0.00200299	0.007671	0.1717
rs11845087	14:55560626	0.17668	0.00189365	0.009531	0.1529
rs11626210	14:55349549	0.13149	0.00186354	0.02575	0.1484
rs11158030	14:55565759	0.17144	0.00185692	0.009718	0.1537
rs11158031	14:55565772	0.17143	0.00185469	0.009706	0.1537
rs111537263	14:55347786	0.13147	0.00185401	0.02585	0.1483
rs3825610	14:55347916	0.13147	0.00184626	0.02593	0.1482
rs59750960	14:55343344	0.13143	0.00184453	0.02601	0.1482
rs60851395	14:55343107	0.13141	0.00183512	0.02608	0.1481
rs10220344	14:55342161	0.19624	0.00181844	1.35e-06	0.273
rs3783639	14:55348666	0.13136	0.00180888	0.02646	0.1478
rs2139444769	14:55371605	0.2057	0.00179521	1.24e-06	0.2727
rs56013432	14:55351179	0.13043	0.0017885	0.02487	0.1499
rs10136972	14:55370285	0.20559	0.00175934	1.28e-06	0.2724
rs2139444486	14:55370340	0.20559	0.00175934	1.28e-06	0.2724
rs8015165	14:55556252	0.16572	0.00171572	0.008945	0.1568
rs1555369702/rs1022854890/rs11402342?	14:55454950	0.24538	0.0016895	9.64e-06	0.2365
rs72713477	14:55352041	0.13102	0.00167557	0.02642	0.1479
rs67620272	14:55351579	0.13101	0.00167403	0.02646	0.1479
rs58293795	14:55351266	0.13099	0.00167403	0.0265	0.1479
rs11845948	14:55567991	0.17666	0.00166329	0.009216	0.1538
rs11627828	14:55338340	0.12783	0.00165777	0.02802	0.1487
rs7144226	14:55567042	0.17664	0.00165004	0.009318	0.1536
rs2149482	14:55368627	0.20542	0.00159517	1.51e-06	0.2706
rs11627884	14:55565165	0.17568	0.00150267	0.01211	0.1481
rs11626816	14:55564641	0.17568	0.00149756	0.01214	0.148
rs11622128	14:55564526	0.17565	0.00149585	0.01217	0.148
rs72715573	14:55459571	0.24283	0.00146392	1.5e-05	0.2311
rs10873087	14:55565875	0.17673	0.00143279	0.01328	0.1456
rs9671895	14:55559662	0.17562	0.00141513	0.01288	0.1468
rs117020711	14:55822303	0.01818	0.00140758	0.008617	0.4537
rs60345189	14:55559474	0.1756	0.00140243	0.01304	0.1466
rs11627767	14:55338256	0.12922	0.00138089	0.03312	0.1431
rs67870023	14:55559029	0.17558	0.00137588	0.01328	0.1462
rs7153937	14:55470875	0.243	0.00133756	1.43e-05	0.2316
rs1107961	14:55384451	0.11679	0.00132231	0.02846	0.1539
rs2183085	14:55472391	0.24302	0.00131999	1.42e-05	0.2317
rs2840268	14:55471983	0.24302	0.0013134	1.42e-05	0.2316
rs10150110	14:55462010	0.24286	0.00130536	1.48e-05	0.2312
rs878944	14:55443602	0.16014	0.00130035	0.02837	0.1357
rs8019220	14:55453469	0.24275	0.00128042	1.54e-05	0.2309
rs8018800	14:55453306	0.24274	0.00127406	1.55e-05	0.2308
rs7157085	14:55444746	0.24274	0.00127406	1.55e-05	0.2308
rs56206440	14:55450886	0.24218	0.0012375	1.63e-05	0.2303
rs61975408	14:55568310	0.30842	0.00123271	0.0001533	-0.1846
rs8020798	14:55353368	0.13258	0.00122481	0.03537	0.14
rs9805952	14:55461313	0.24265	0.00122343	1.56e-05	0.2308
rs140008945	14:55402774	0.04519	0.00121539	0.01992	0.2564
rs61975407	14:55568276	0.31677	0.00108635	0.0002718	-0.1761
rs7159933	14:55441641	0.24224	0.00108477	2.03e-05	0.2283
rs151297829	14:55381505	0.04498	0.00102992	0.02433	0.2514
rs188168618	14:55690828	0.01803	0.000988876	0.01181	0.4365
rs1201378	14:55493408	0.2916	0.000937323	0.0002047	-0.1833
rs147861667	14:55313511	0.01236	0.000919052	0.02907	-0.4627
rs796214528	14:55493259	0.29075	0.00091697	0.0002118	-0.1832
rs776331479	14:55277330	0.0126	0.000885804	0.03543	-0.438
rs8011358	14:55386646	0.11429	0.000875615	0.04225	0.1441
rs8010570	14:55386662	0.11429	0.000875615	0.04225	0.1441
rs10149103	14:55380896	0.11557	0.000869323	0.04269	0.143
rs113520981	14:55474183	0.04619	0.000849873	0.03139	0.2353
rs11621177	14:55375602	0.11509	0.00083675	0.04421	0.1421
rs11621165	14:55375426	0.11509	0.00083675	0.04422	0.1421
rs11852045	14:55381226	0.11511	0.000834995	0.04429	0.142
rs8006363	14:55382113	0.11511	0.000834995	0.04429	0.142
rs55751189	14:55388723	0.11511	0.000833154	0.04429	0.142
rs72715547	14:55385723	0.11511	0.000833154	0.04429	0.142
rs943913	14:55383145	0.11511	0.000833154	0.04431	0.142
rs8022453	14:55381790	0.11501	0.000829131	0.04464	0.1419
rs7157678	14:55548739	0.17523	0.000820539	0.01841	0.1392
rs904699205	14:55889690	#N/A	0.00080416	0	0
rs2341537	14:55889693	#N/A	0.000798405	0	0
rs140427123	14:55526381	0.04304	0.000796997	0.03484	0.2362
rs11848846	14:55560404	0.29277	0.000787641	0.0002973	0.1774
rs56262555	14:55561962	0.29276	0.000787641	0.0002967	0.1774
rs943912	14:55385327	0.11559	0.000780125	0.04713	0.14
rs2149483	14:55327537	0.18352	0.000771734	0.05037	0.1117
rs8004416	14:55549553	0.30026	0.000762991	0.0001806	0.1836
rs534471557	14:55571768	0.26271	0.000755709	0.0002996	0.1851
rs1187883	14:55488234	0.28403	0.000750015	0.0002221	-0.1833
rs200705113	14:55402888	0.0439	0.000748312	0.0327	0.2382
rs11847771	14:55374601	0.11482	0.000722737	0.05081	0.1381
rs150825385	14:55330064	0.11966	0.000702953	0.05458	0.1339
rs8012156	14:55552500	0.29259	0.000692004	0.0003121	0.1768
rs182219790	14:55352191	0.01172	0.000691924	0.03877	-0.4535
rs7146775	14:55407757	0.04773	0.000690417	0.04097	0.2194
rs10145268	14:55504514	0.2971	0.000687653	0.0003409	0.1753
rs887913627	14:55537088	0.01725	0.000684545	0.01922	0.4164
rs60505634	14:55873350	#N/A	0.000683835	0	0
rs1187876	14:55495199	0.29717	0.000681014	0.0003469	-0.1751
rs117316271	14:55486603	0.04735	0.000680373	0.03921	0.2216
rs76646631	14:55382828	0.04661	0.000680028	0.03821	0.2249
rs8008134	14:55507520	0.2973	0.000679153	0.0003482	0.1749
rs7142704	14:55630603	0.2586	0.000673751	0.0003148	0.1837
rs138661503	14:55389011	0.04744	0.000666307	0.03902	0.2217
rs10135721	14:55501688	0.29714	0.00066383	0.0003609	0.1745
rs117298779	14:55479422	0.04726	0.000661707	0.03939	0.2218
rs117273767	14:55467401	0.04716	0.000660884	0.04047	0.2207
rs2340921	14:55563705	0.31053	0.000659849	0.0005065	0.1684
rs145757396	14:55466918	0.04722	0.000659499	0.04053	0.2204
rs117933520	14:55483145	0.04733	0.000658878	0.03945	0.2214
rs8019209	14:55891329	#N/A	0.000658781	0	0
rs113581900	14:55480768	0.04731	0.000657424	0.03964	0.2213
rs8012676	14:55552815	0.29201	0.000656697	0.0003651	0.1751
rs118135200	14:55469476	0.0472	0.000656592	0.04079	0.2202
rs1187877	14:55495161	0.28402	0.000654489	0.0003948	-0.1756
rs117867527	14:55466557	0.04718	0.0006537	0.04099	0.22
rs75484710	14:55476970	0.04728	0.000653082	0.03996	0.221
rs142240916	14:55465651	0.04718	0.000652259	0.04109	0.2199
rs117428315	14:55465487	0.04717	0.000650822	0.04114	0.2198
rs1953740	14:55886717	#N/A	0.000648334	0	0
rs61744409	14:55462388	0.04714	0.000646534	0.04149	0.2195
rs117513209	14:55466050	0.04712	0.000646475	0.04148	0.2197
rs10151058	14:55393802	0.04739	0.00064592	0.04027	0.2205
rs4901559	14:55888360	#N/A	0.000645583	0	0
rs17253702	14:55583883	0.07066	0.000639454	0.01399	0.2171
rs112653363	14:55457113	0.04709	0.000636657	0.04214	0.2188
rs200424035	14:55466023	0.04718	0.000635982	0.04094	0.22
rs139937949	14:55289115	0.01271	0.000634099	0.03694	-0.439
rs117958211	14:55455429	0.04708	0.000633867	0.04236	0.2186
rs10145170	14:55504411	0.29766	0.000633132	0.0003921	0.1738
rs9635232	14:55887880	#N/A	0.000632871	0	0
rs77241359	14:55461053	0.04705	0.000632387	0.04239	0.2189
rs72718804	14:55630610	0.24859	0.000631795	0.0002458	0.1885
rs11847254	14:55393144	0.04755	0.000630723	0.04134	0.2186
rs111247838	14:55452283	0.04705	0.00062971	0.04264	0.2183
rs117444046	14:55450772	0.04705	0.00062971	0.04266	0.2183
rs1187881	14:55489197	0.28474	0.00062951	0.0003118	-0.1798
rs141262964	14:55448974	0.04705	0.000628331	0.04268	0.2182
rs143297473	14:55396799	0.04713	0.00062767	0.04149	0.2194
rs151100503	14:55440573	0.04706	0.000626916	0.0427	0.2183
rs113144063	14:55441747	0.04705	0.000625546	0.04277	0.2182
rs116910655	14:55420755	0.04705	0.000625546	0.04277	0.2182
rs74785625	14:55431730	0.04705	0.000625546	0.04278	0.2182
rs117327442	14:55431536	0.04705	0.000625546	0.04278	0.2182
rs117301751	14:55432168	0.04705	0.000625546	0.04278	0.2182
rs147833131	14:55430565	0.04705	0.000625546	0.04278	0.2182
rs117021459	14:55434186	0.04705	0.000625546	0.04278	0.2182
rs137919252	14:55404230	0.04705	0.000625546	0.04279	0.2182
rs117403611	14:55409813	0.04705	0.000625546	0.04279	0.2182
rs116881417	14:55421726	0.04705	0.000625546	0.04279	0.2182
rs117103315	14:55424096	0.04705	0.000625546	0.04279	0.2182
rs4340245	14:55404700	0.04705	0.000625546	0.0428	0.2182
rs113777755	14:55405222	0.04705	0.000625546	0.0428	0.2182
rs137954627	14:55411224	0.04705	0.000625546	0.0428	0.2182
rs11844654	14:55403701	0.04704	0.000625546	0.0428	0.2182
rs138023039	14:55414101	0.04705	0.000625546	0.0428	0.2182
rs111394414	14:55405291	0.04705	0.000625546	0.0428	0.2182
rs117432389	14:55415044	0.04705	0.000625546	0.0428	0.2182
rs1354	14:55406992	0.04703	0.000625546	0.0428	0.2182
rs28678578	14:55427226	0.04704	0.000625546	0.0428	0.2182
rs79754851	14:55405708	0.04705	0.000625546	0.0428	0.2182
rs138807592	14:55419184	0.04705	0.000625546	0.0428	0.2182
rs149332555	14:55414396	0.04705	0.000625546	0.0428	0.2182
rs74735607	14:55410562	0.04705	0.000625546	0.0428	0.2182
rs74935067	14:55407351	0.04705	0.000625546	0.0428	0.2182
rs79245615	14:55406149	0.04705	0.000625546	0.0428	0.2182
rs7147147	14:55407944	0.04704	0.000624179	0.0429	0.2181
rs2341538	14:55895174	#N/A	0.000619524	0	0
rs369748319	14:55379933	0.04695	0.000617993	0.04222	0.2193
rs17128004	14:55306240	0.12412	0.000616458	0.04996	0.1348
rs8022238	14:55545390	0.29424	0.000613474	0.0004771	0.1715
rs10220693	14:55545062	0.294	0.000609414	0.0004829	0.1715
rs117641667	14:55371706	0.04708	0.000608728	0.04276	0.2182
rs77852019	14:55428008	0.04704	0.000608728	0.0428	0.2182
rs41298424	14:55377273	0.04706	0.000608728	0.0428	0.2182
rs114054817	14:55402895	0.04705	0.000608728	0.0428	0.2182
rs117145691	14:55380816	0.04705	0.000608728	0.0428	0.2182
rs117024593	14:55391117	0.04705	0.000608728	0.0428	0.2182
rs112052945	14:55402952	0.04705	0.000608728	0.0428	0.2182
rs78376721	14:55395727	0.04705	0.000608728	0.0428	0.2182
rs11845954	14:55399113	0.04705	0.000608728	0.0428	0.2182
rs118105307	14:55398674	0.04705	0.000608728	0.0428	0.2182
rs115346412	14:55393004	0.04705	0.000608728	0.0428	0.2182
rs201735147	14:55387519	0.04704	0.000608728	0.04285	0.2182
rs148010014	14:55379597	0.04702	0.000608728	0.04286	0.2182
rs117759816	14:55390268	0.04705	0.000607404	0.04282	0.2181
rs79753519	14:55380632	0.04706	0.000607404	0.04285	0.2181
rs78929890	14:55434752	0.04689	0.000606668	0.0442	0.2174
rs9671850	14:55328921	0.12366	0.000604036	0.05089	0.1344
rs10483639	14:55306457	0.12394	0.000602783	0.05098	0.1343
rs12587434	14:55325583	0.12364	0.000600334	0.05126	0.1342
rs2057368	14:55304009	0.12361	0.000600334	0.05122	0.1342
rs2147964	14:55564395	0.31074	0.000600233	0.0005879	0.1663
rs8021929	14:55545254	0.30383	0.000600211	0.0004456	0.1715
rs8023187	14:55381662	0.16517	0.00059935	7.05e-06	0.2762
rs8019978	14:55557284	0.31064	0.000596381	0.0005915	0.1662
rs2878168	14:55320785	0.12362	0.000596263	0.05152	0.134
rs752688	14:55311569	0.12362	0.000596263	0.05152	0.134
rs72713467	14:55314949	0.12362	0.000596263	0.05153	0.134
rs841	14:55310492	0.12362	0.000596263	0.05152	0.134
rs4411417	14:55320563	0.12353	0.000590662	0.05206	0.1338
rs57875940	14:55301494	0.1236	0.000590273	0.05204	0.1338
rs6573001	14:55556502	0.31055	0.000589736	0.0006028	0.166
rs7148266	14:55300378	0.1236	0.000589495	0.05217	0.1338
rs1209087	14:55493220	0.28971	0.000588082	0.000432	-0.1743
rs8003624	14:55563391	0.31007	0.000586928	0.0006081	0.1659
rs142454069	14:55396186	0.0467	0.000584675	0.03329	0.2306
rs11845908	14:55398989	0.04664	0.000584053	0.04472	0.2179
rs146635564	14:55473877	0.04668	0.000581028	0.0462	0.2166
rs7154323	14:55301454	0.12311	0.000580715	0.05184	0.1344
rs8016944	14:55396057	0.04432	0.000578804	0.04502	0.2243
rs28627972	14:55565471	0.28642	0.000576846	0.0004652	0.1725
rs9671455	14:55329080	0.12155	0.00057653	0.05329	0.1344
rs77771335	14:55404825	0.04673	0.000571106	0.04701	0.2148
rs72715746	14:55741370	0.06523	0.000563696	0.01569	0.221
rs7149317	14:55902542	#N/A	0.000563558	0	0
rs10131672	14:55905091	#N/A	0.000552469	0	0
rs2057369	14:55304061	0.12166	0.000551472	0.0553	0.1341
rs74617736	14:55620919	0.26146	0.000550791	0.0002993	0.1816
rs138574897	14:55428805	0.04647	0.000546267	0.04929	0.2139
rs117054823	14:55395449	0.04684	0.000538548	0.04857	0.2133
rs8019080	14:55891372	#N/A	0.000534115	0	0
rs8022405	14:55506438	0.30129	0.000531193	0.0005538	0.1681
rs143233795	14:55838263	0.06547	0.000528619	0.0169	0.2178
rs3818451	14:55621116	0.28115	0.000525349	0.0006686	0.1679
rs11626485	14:55826764	0.06554	0.000524892	0.01707	0.2173
rs72715786	14:55779570	0.06554	0.00052458	0.01707	0.2173
rs10143038	14:55375844	0.11465	0.000523526	0.06938	0.1285
rs11851870	14:55815982	0.06557	0.000523221	0.01714	0.2171
rs111332239	14:55781256	0.25764	0.000520718	0.0005568	0.1765
rs12589758	14:55325862	0.12279	0.000516749	0.05948	0.131
rs2039039	14:55811338	0.06588	0.000512585	0.01755	0.2162
rs56725788	14:55540101	0.30137	0.000510271	0.0005669	0.1687
rs61224609	14:55403208	0.19769	0.000503948	2.36e-05	0.2415
rs72713456	14:55291048	0.12454	0.000499223	0.05198	0.1332
rs73271727	14:55600430	0.0661	0.00049705	0.01824	0.215
rs12436304	14:55573971	0.10815	0.000494437	0.006958	-0.2037
rs10140857	14:55619611	0.2632	0.000492951	0.0003611	0.1785
rs148320104	14:55522518	0.04569	0.000492258	0.03393	0.2293
rs72716646	14:55544822	0.04555	0.000492135	0.03637	0.2263
rs149068494	14:55408115	0.05024	0.000484418	0.05695	0.2012
rs10142448	14:55838108	0.25826	0.000483769	0.0004986	0.1774
rs7155309	14:55322851	0.1226	0.000471161	0.06518	0.1284
rs6573007	14:55625938	0.27181	0.000469675	0.00072	0.1704
rs948357823	14:55484063	0.04533	0.000469055	0.05441	0.2201
rs28612464	14:55816411	0.26024	0.000468414	0.0005828	0.1752
rs17127992	14:55296729	0.12381	0.000467542	0.05568	0.1321
rs4366639	14:55790516	0.25345	0.000466536	0.000545	0.177
rs4496026	14:55790512	0.25345	0.000466536	0.0005452	0.177
rs7493025	14:55311979	0.06733	0.000464438	0.05484	0.1765
rs113572021	14:55543955	0.04555	0.000462703	0.03638	0.2263
rs45513892	14:55531526	0.04554	0.000462703	0.03639	0.2263
rs117709190	14:55517633	0.04554	0.000462703	0.03639	0.2263
rs111831572	14:55525199	0.04554	0.000462703	0.03639	0.2263
rs79689798	14:55533487	0.04555	0.000462703	0.03639	0.2263
rs74880415	14:55541421	0.04555	0.000462703	0.03639	0.2263
rs10131768	14:55546648	0.3114	0.00045944	0.0006093	0.1656
rs6573010	14:55721592	0.27159	0.000458822	0.0007467	0.1698
rs112365184	14:55526445	0.04551	0.0004579	0.03684	0.226
rs11849961	14:55501078	0.30931	0.000457331	0.0005739	0.1666
rs17742719	14:55855596	#N/A	0.000456514	0	0
rs946065	14:55932919	#N/A	0.000454743	0	0
rs11625423	14:55795913	0.25949	0.000454288	0.000641	0.1737
rs146503467	14:55599913	0.06539	0.000453486	0.02035	0.2124
rs72713460	14:55297043	0.12409	0.000452769	0.05755	0.1308
rs4901561	14:55888578	#N/A	0.000452201	0	0
rs4901560	14:55888533	#N/A	0.000452201	0	0
rs117212979	14:55537340	0.04343	0.000451736	0.03736	0.2343
rs112457757	14:55539891	0.04343	0.000451736	0.03737	0.2343
rs935027075	14:55729667	0.01697	0.000450481	0.02666	0.3955
rs796214473	14:55460473	0.12533	0.000450197	6.07e-06	0.3189
rs8007614	14:55586575	0.259	0.000449549	0.0006399	0.1734
rs8007620	14:55586587	0.259	0.000449549	0.0006399	0.1734
rs7151058	14:55295940	0.12518	0.000448102	0.05947	0.1295
rs200230664	14:55460474	0.12536	0.000447901	6.13e-06	0.3187
rs68175860	14:55633590	0.06529	0.000444628	0.02083	0.2113
rs1952087	14:55683211	0.26856	0.000442159	0.000695	0.1718
rs2147961	14:55585381	0.27027	0.000439609	0.0007674	0.1698
rs56949365	14:55790078	0.26023	0.000438975	0.0008062	0.1704
rs60972460	14:55571773	0.01035	0.000437958	0.9031	-0.03434
rs56660630	14:55629128	0.27183	0.00043168	0.0008266	0.1683
rs72713453	14:55285160	0.12396	0.00043016	0.05928	0.1302
rs2139445303	14:55574793	0.27293	0.00042983	0.0008491	0.1683
rs56098354	14:55668170	0.06516	0.000429763	0.02175	0.2099
rs78202195	14:55487438	0.0519	0.000429337	0.06613	0.1882
rs8011329	14:55677255	0.25691	0.000428308	0.0006823	0.1727
rs17128008	14:55308210	0.068	0.000428296	0.05956	0.1717
rs6573000	14:55543127	0.30246	0.000424915	0.000783	0.1642
rs57571649	14:55687961	0.06509	0.000422587	0.02217	0.2091
rs8004787	14:55607366	0.27346	0.000422458	0.0008559	0.1676
rs8019824	14:55365331	0.2192	0.000422376	1.76e-05	0.2387
rs8005399	14:55542845	0.30244	0.000421154	0.0007926	0.164
rs4519260	14:55725470	0.27235	0.000420617	0.000857	0.1679
rs67773067	14:55697207	0.06507	0.000420274	0.0223	0.2088
rs1815316	14:55612787	0.25259	0.000420181	0.0004193	0.18
rs68153899	14:55702908	0.06507	0.000419505	0.02233	0.2087
rs17672298	14:55700284	0.06507	0.000419505	0.02235	0.2087
rs7144292	14:55713445	0.27154	0.000419422	0.000865	0.1676
rs72715709	14:55711692	0.06506	0.000419278	0.02233	0.2087
rs8007944	14:55576816	0.27227	0.000418811	0.0008653	0.1678
rs7153110	14:55820628	0.27299	0.000417609	0.0008742	0.1678
rs6573020	14:55871452	#N/A	0.000417197	0	0
rs8018110	14:55641714	0.27111	0.000416964	0.0008521	0.1679
rs1815581	14:55867369	#N/A	0.000416051	0	0
rs41298434	14:55314402	0.05777	0.000415276	0.05707	0.1876
rs17128183	14:55579513	0.27224	0.00041517	0.000862	0.1679
rs1815580	14:55867551	#N/A	0.000413786	0	0
rs11628437	14:55775468	0.26093	0.000413423	0.0007522	0.1712
rs190843852	14:55687877	0.02739	0.000411609	0.04781	0.27
rs7159808	14:55624327	0.27281	0.000411086	0.0008969	0.167
rs10134800	14:55635209	0.27282	0.000410498	0.0008969	0.167
rs6573009	14:55682324	0.27286	0.000410498	0.0008962	0.167
rs7147106	14:55652189	0.27287	0.000409912	0.0008946	0.167
rs2341621	14:55726425	0.27279	0.00040991	0.000898	0.1669
rs7142857	14:55704128	0.27278	0.00040991	0.0008988	0.1669
rs2075602	14:55609774	0.27277	0.00040991	0.0008999	0.1669
rs2075601	14:55609234	0.27277	0.00040991	0.0008999	0.1669
rs10467798	14:55724927	0.27281	0.00040991	0.000898	0.1669
rs10131926	14:55713246	0.27278	0.00040991	0.0009002	0.1669
rs7160523	14:55594560	0.27277	0.00040991	0.0008999	0.1669
rs10147667	14:55570849	0.25806	0.000409802	0.0006945	0.1727
rs35267500	14:55659060	0.25708	0.000408398	0.0006218	0.1754
rs68046603	14:55762803	0.25949	0.000408046	0.0007143	0.1717
rs66871576	14:55629050	0.25357	0.000407534	0.0004435	0.179
rs9323278	14:55541574	0.30237	0.000407349	0.0008195	0.1635
rs77485708	14:55302154	0.06767	0.000404372	0.06325	0.1698
rs10139083	14:55782735	0.2608	0.000403333	0.000802	0.1703
rs748017	14:55542300	0.30221	0.000402582	0.0008404	0.1633
rs7161656	14:55524530	0.30229	0.000402349	0.0008559	0.1629
rs67756714	14:55589823	0.25376	0.000401534	0.0004454	0.1788
rs1002054	14:55528913	0.30071	0.000401414	0.0008402	0.1631
rs10140801	14:55730404	0.27064	0.000401375	0.001005	0.166
rs11351178	14:55647575	0.2732	0.000400672	0.0009296	0.1667
rs11625968	14:55801004	0.27481	0.000400666	0.0009361	0.1666
rs58475937	14:55294131	0.12098	0.000400611	0.06519	0.1288
rs67805055	14:55587552	0.25375	0.000399835	0.0004455	0.1787
rs3825613	14:55593172	0.25375	0.000399835	0.0004456	0.1787
rs59629906	14:55781189	0.2608	0.00039793	0.0008027	0.1703
rs10145203	14:55784458	0.2608	0.00039793	0.0008023	0.1703
rs11851169	14:55815932	0.26039	0.000397578	0.0007815	0.1708
rs17832311	14:55534466	0.3023	0.000397314	0.0008537	0.1629
rs13379159	14:55540801	0.3023	0.000397314	0.0008537	0.1629
rs73278772	14:55305666	0.06777	0.000396853	0.06459	0.1686
rs8021583	14:55749607	0.26076	0.000396815	0.0008067	0.1702
rs72715769	14:55762429	0.26076	0.000396815	0.0008062	0.1702
rs66696758	14:55766509	0.26076	0.000396815	0.0008068	0.1702
rs1380173822	14:55480908	0.01515	0.000396347	0.01302	-0.509
rs59871474	14:55779363	0.26079	0.000396252	0.0008036	0.1702
rs7153645	14:55771518	0.26077	0.000396252	0.0008042	0.1702
rs17741542	14:55805861	0.26077	0.000396252	0.0008061	0.1702
rs28493647	14:55824463	0.26076	0.000395143	0.0008075	0.1701
rs3742569	14:55818706	0.26076	0.000395143	0.0008081	0.1701
rs10150760	14:55821548	0.26076	0.000395143	0.0008081	0.1701
rs11625001	14:55758160	0.26076	0.000395143	0.0008081	0.1701
rs7144737	14:55822946	0.26076	0.000395143	0.0008081	0.1701
rs1045002	14:55818517	0.26076	0.000395143	0.0008081	0.1701
rs17738966	14:55302219	0.06785	0.000394979	0.06483	0.1684
rs113499012	14:55302719	0.06784	0.000394979	0.06484	0.1684
rs67514154	14:55767382	0.26072	0.000394583	0.0008108	0.1701
rs35583594	14:55776756	0.26092	0.00039457	0.0008082	0.1702
rs111256601	14:55301302	0.06787	0.000394218	0.06492	0.1683
rs7148831	14:55300778	0.06788	0.000394218	0.06495	0.1683
rs17671485	14:55308399	0.0677	0.000393874	0.06498	0.1683
rs60248556	14:55753870	0.26067	0.000393467	0.0008162	0.1701
rs111504682	14:55299092	0.06791	0.000393458	0.06508	0.1682
rs6572999	14:55527374	0.30235	0.000393267	0.000869	0.1627
rs28430823	14:55816560	0.26033	0.000392292	0.0007829	0.1706
rs8011834	14:55625977	0.2643	0.000391319	0.0006658	0.1718
rs2094102	14:55591098	0.26378	0.000391319	0.0006637	0.1718
rs45454691	14:55310003	0.06767	0.000390921	0.06558	0.168
rs6573005	14:55610242	0.26426	0.000390793	0.000668	0.1717
rs6573006	14:55610432	0.26426	0.000390793	0.000668	0.1717
rs61508494	14:55587297	0.26426	0.000390793	0.0006678	0.1717
rs1009977	14:55603002	0.26426	0.000390793	0.000668	0.1717
rs4644	14:55604935	0.25359	0.000390478	0.000476	0.1782
rs397841272	14:55605327	0.26423	0.000390227	0.0006686	0.1717
rs8009670	14:55583477	0.27202	0.000390038	0.0009757	0.1662
rs10147765	14:55827826	0.26025	0.000389625	0.0008303	0.1698
rs2004633	14:55312058	0.06759	0.000389323	0.06579	0.1679
rs7156360	14:55882463	#N/A	0.000388963	0	0
rs11622740	14:55617844	0.25359	0.000387291	0.0004839	0.1779
rs533373360	14:55667319	0.04314	0.000386995	0.007959	0.4179
rs2147972	14:55598030	0.25401	0.000386884	0.0004836	0.1777
rs10139678	14:55742288	0.25885	0.000385976	0.0009986	0.1678
rs17253584	14:55313331	0.06761	0.000384526	0.06658	0.1673
rs72715552	14:55394692	0.1076	0.000384485	0.08066	0.1274
rs911613	14:55233418	0.20338	0.000384096	0.1308	-0.08618
rs4652	14:55605036	0.27223	0.000382407	0.001011	0.1657
rs17674463	14:55824863	0.26119	0.000382059	0.0008571	0.1694
rs1047556	14:55600282	0.25406	0.000382039	0.0004935	0.1774
rs57970196	14:55600405	0.25406	0.000382039	0.0004958	0.1774
rs58260073	14:55768147	0.26188	0.000380555	0.00102	0.167
rs77416742	14:55315993	0.06757	0.000380198	0.0674	0.1668
rs873061	14:55546326	0.19392	0.000379937	0.03761	0.1177
rs943590	14:55738596	0.26922	0.000378875	0.001673	0.1588
rs11621351	14:55616740	0.25398	0.000377193	0.0005068	0.1772
rs7140872	14:55612744	0.25293	0.00037712	0.0005077	0.1773
rs3783648	14:55834351	0.25921	0.00037611	0.0008195	0.1695
rs10483642	14:55920460	#N/A	0.000375721	0	0
rs10139000	14:55849876	#N/A	0.00037469	0	0
rs112870553	14:55790062	0.2716	0.000373222	0.001265	0.1625
rs1387044031	14:55911030	#N/A	0.000372543	0	0
rs56888169	14:55547633	0.30792	0.000372346	0.0007947	0.1632
rs8021940	14:55719715	0.26892	0.000371838	0.001056	0.1651
rs28631821	14:55845987	#N/A	0.000371463	0	0
rs7160110	14:55594635	0.26336	0.000371457	0.0007286	0.1706
rs2251366	14:55518156	0.3028	0.00036921	0.0009864	0.1606
rs35448900	14:55617578	0.25499	0.000368871	0.0005266	0.1767
rs2274273	14:55614636	0.25425	0.00036847	0.0005286	0.1765
rs15870	14:55619311	0.25426	0.00036847	0.0005286	0.1765
rs7493394	14:55617755	0.25425	0.00036847	0.0005288	0.1765
rs17832359	14:55615941	0.25425	0.00036847	0.0005286	0.1765
rs2075603	14:55609955	0.25443	0.000367797	0.000539	0.1762
rs10149435	14:55627489	0.25427	0.000367405	0.0005312	0.1765
rs7151224	14:55517262	0.30332	0.000366027	0.001006	0.1604
rs10147434	14:55674847	0.27043	0.000365582	0.001085	0.1644
rs8013713	14:55841252	0.26076	0.000363671	0.0008037	0.1702
rs28428911	14:55843596	0.26078	0.000363671	0.0008039	0.1702
rs10137409	14:55611441	0.25394	0.000361352	0.0005439	0.1761
rs2340931	14:55616937	0.27171	0.000360258	0.001044	0.1647
rs2209808	14:55807695	0.25892	0.000359742	0.0008876	0.1688
rs1009978	14:55603061	0.27175	0.000359248	0.001053	0.1646
rs10139337	14:55742113	0.25874	0.000359246	0.0008899	0.1687
rs1572611	14:55833874	0.25877	0.000359246	0.0008911	0.1687
rs10140869	14:55795283	0.2588	0.00035875	0.0008892	0.1687
rs11626751	14:55835227	0.26078	0.000358511	0.0008045	0.1702
rs17741831	14:55816715	0.26126	0.000358432	0.0009568	0.1678
rs397768375	14:55835773	0.25881	0.000358256	0.0008903	0.1687
rs17674563	14:55831125	0.25876	0.000357762	0.0008924	0.1686
rs12050099	14:55764331	0.25877	0.000357762	0.0008935	0.1686
rs17740741	14:55762712	0.25876	0.000357762	0.0008942	0.1686
rs10144418	14:55817708	0.25876	0.000357762	0.0008942	0.1686
rs7144652	14:55537718	0.30137	0.00035603	0.001031	0.1609
rs80331783	14:55609848	0.01344	0.000354792	0.04992	-0.4252
rs117744883	14:55602421	0.01345	0.000354422	0.05	-0.4247
rs79077061	14:55491206	0.05245	0.000354336	0.04651	0.2013
rs79515515	14:55606972	0.01344	0.000354105	0.04998	-0.425
rs7158861	14:55772082	0.25712	0.000352089	0.0009002	0.1699
rs17739146	14:55308004	0.06793	0.000350394	0.07346	0.1627
rs10141552	14:55746091	0.26026	0.00034967	0.0009992	0.1672
rs78575209	14:55505487	0.05205	0.000349252	0.04736	0.201
rs112642967	14:55501802	0.05205	0.000349252	0.04737	0.201
rs74364684	14:55500486	0.05204	0.000349252	0.04742	0.201
rs12888234	14:55911352	#N/A	0.000349171	0	0
rs77228916	14:55300140	0.06768	0.000348777	0.07199	0.1645
rs398118225	14:55662983	0.26228	0.000346884	0.000817	0.1703
rs76518514	14:55495866	0.052	0.000346393	0.04779	0.2008
rs7153612	14:55788762	0.25923	0.000345974	0.0009477	0.1679
rs75743211	14:55515304	0.05199	0.00034568	0.04788	0.2007
rs7147136	14:55826688	0.25873	0.000345232	0.0008882	0.1687
rs112944183	14:55492990	0.05197	0.000344275	0.04802	0.2007
rs8013027	14:55610940	0.26176	0.000344085	0.0008256	0.1697
rs17128077	14:55386034	0.0971	0.000343804	1.44e-06	0.3664
rs10144345	14:55847737	#N/A	0.000343453	0	0
rs200434634	14:55484060	0.04374	0.00034305	0.07542	0.2032
rs10134213	14:55823422	0.07203	0.000342934	0.03964	0.181
rs72715546	14:55385498	0.09693	0.000342413	1.45e-06	0.3668
rs8008119	14:55831228	0.26015	0.000342372	0.00101	0.1675
rs111366012	14:55504297	0.05198	0.000341442	0.04855	0.2001
rs10141483	14:55786871	0.27382	0.000340144	0.001228	0.1626
rs1045004	14:55819791	0.07209	0.000339565	0.0402	0.1805
rs3759664	14:55371579	0.10858	0.000338494	0.09158	0.1227
rs28660594	14:55846174	#N/A	0.000336691	0	0
rs9919926	14:55813890	0.25709	0.000335895	0.001148	0.1656
rs765720061	14:55896334	#N/A	0.000334628	0	0
rs72713435	14:55241558	0.17808	0.00033365	6.22e-05	0.2367
rs72713436	14:55241559	0.17808	0.00033365	6.21e-05	0.2367
rs2182797	14:55811327	0.27127	0.000333457	0.001453	0.16
rs112185488	14:55507179	0.05196	0.000333178	0.0498	0.1991
rs72715557	14:55405392	0.01075	0.000332807	0.0006206	0.7571
rs201092969	14:55493258	0.31411	0.000331198	0.001122	-0.1621
rs10136596	14:55836773	0.26077	0.000329895	0.0008044	0.1702
rs10137307	14:55845185	#N/A	0.000329851	0	0
rs4597235	14:55851987	#N/A	0.000329813	0	0
rs76503733	14:55498451	0.05115	0.000327515	0.05086	0.2008
rs772649561	14:55578774	0.01768	0.000325481	0.0169	-0.41
rs111743415	14:55284854	0.07426	0.000325403	0.07092	0.1596
rs9806049	14:55525589	0.26865	0.000325303	0.0007092	0.1703
rs765360991	14:55689956	0.01769	0.000324302	0.01694	-0.4085
rs761677556	14:55697486	0.01769	0.000324302	0.01695	-0.4085
rs10438127	14:55628163	0.25355	0.000323902	0.0006628	0.1736
rs1109170	14:55785788	0.27432	0.000323801	0.001331	0.1614
rs10131913	14:55787420	0.27432	0.000323801	0.001331	0.1614
rs28568813	14:55794114	0.27432	0.000323801	0.001333	0.1614
rs61210954	14:55765402	0.27424	0.000323801	0.001333	0.1614
rs560244475	14:55214834	0.01752	0.000323405	0.01702	-0.4054
rs190264424	14:55959513	#N/A	0.000322996	0	0
rs28716725	14:55816610	0.27428	0.000322906	0.00134	0.1613
rs10134339	14:55814380	0.27427	0.000322906	0.001341	0.1613
rs10142547	14:55763963	0.27427	0.000322906	0.001341	0.1613
rs13379169	14:55741287	0.27429	0.000322483	0.001339	0.1613
rs10142823	14:55743405	0.27429	0.000322483	0.001337	0.1613
rs7148171	14:55770744	0.2743	0.000322483	0.001337	0.1613
rs7154889	14:55806885	0.27429	0.000322483	0.001338	0.1613
rs56270323	14:55805578	0.27429	0.000322483	0.001338	0.1613
rs8006525	14:55813394	0.27427	0.000322483	0.001339	0.1613
rs6573017	14:55802243	0.27434	0.000322483	0.001339	0.1613
rs2341622	14:55737243	0.27428	0.000322483	0.00134	0.1613
rs7159144	14:55821324	0.27427	0.000322483	0.001341	0.1613
rs7146748	14:55747086	0.27429	0.000322483	0.001338	0.1613
rs200505379?	14:55913273	#N/A	0.000322367	0	0
rs3783652	14:55854208	#N/A	0.000322347	0	0
rs750647806	14:55986376	#N/A	0.000321829	0	0
rs8022225	14:55767069	0.27442	0.000321171	0.001354	0.1612
rs548123444	14:55855715	#N/A	0.00032108	0	0
rs776307724	14:55877788	#N/A	0.000320073	0	0
rs75495314	14:55502757	0.05152	0.000319988	0.05223	0.1975
rs1885275314	14:55860974	#N/A	0.000319925	0	0
rs568035548	14:55664110	0.01873	0.000318728	0.01732	-0.3968
rs8008858	14:55379215	0.10864	0.000317493	0.0998	0.1197
rs200753597	14:55547632	0.33245	0.000316491	0.001432	0.153
rs11547116	14:55738165	0.26745	0.000316236	0.001501	0.16
rs9323284	14:55845543	#N/A	0.000314338	0	0
rs28604440	14:55911324	#N/A	0.000313959	0	0
rs4901562	14:55901373	#N/A	0.00031342	0	0
rs28478984	14:55911326	#N/A	0.000307278	0	0
rs79604937	14:55286138	0.07501	0.000306876	0.07363	0.1578
rs2009291	14:55838230	0.27428	0.00030651	0.001329	0.1615
rs8007267	14:55378991	0.10883	0.000305837	0.1013	0.1191
rs8023197	14:55767395	0.2741	0.000304311	0.001482	0.1599
rs8011288	14:55735112	0.26928	0.000303817	0.001596	0.1585
rs3742566	14:55595839	0.25205	0.000301477	0.0007163	0.1725
rs7158768	14:55763612	0.27134	0.000301166	0.001472	0.1602
rs2139444633	14:55370620	0.10799	0.000300921	0.1029	0.1188
rs2139444654	14:55370680	0.10799	0.000300921	0.103	0.1188
rs11626396	14:55379945	0.1081	0.000298662	0.1037	0.1184
rs11158028	14:55381070	0.10811	0.000298662	0.1038	0.1184
rs8015172	14:55417450	0.1895	0.000296517	5.17e-05	0.2363
rs66486619	14:55869555	#N/A	0.000292838	0	0
rs10150617	14:55916225	#N/A	0.000292702	0	0
rs3783650	14:55848972	#N/A	0.000291943	0	0
rs74336460	14:55522327	0.05311	0.000291601	0.04761	0.2005
rs7146752	14:55738907	0.2739	0.000290222	0.0016	0.159
rs10149420	14:55854257	#N/A	0.000288579	0	0
rs8022041	14:55860788	#N/A	0.000287067	0	0
rs3085085	14:55808746	0.26084	0.000284221	0.00142	0.1623
rs146240107	14:55290100	0.07716	0.000283221	0.08037	0.1516
rs7147968	14:55909040	#N/A	0.00028271	0	0
rs60751319	14:55913274	#N/A	0.000281843	0	0
rs3825616	14:55853288	#N/A	0.000281601	0	0
rs9635231	14:55887703	#N/A	0.000279998	0	0
rs10144034	14:55914273	#N/A	0.000279938	0	0
rs56924179	14:55283668	0.07678	0.000279321	0.08348	0.1502
rs946059	14:55847466	#N/A	0.000278526	0	0
rs2016931	14:55842332	0.26212	0.000277638	0.001285	0.1635
rs78058233	14:55294740	0.07656	0.000277521	0.08213	0.1511
rs17738863	14:55294230	0.07657	0.000276997	0.08216	0.151
rs77474088	14:55293843	0.07658	0.000276997	0.08223	0.151
rs6573031	14:55913763	#N/A	0.000275324	0	0
rs6573032	14:55913776	#N/A	0.000275324	0	0
rs4898863	14:55910284	#N/A	0.000274115	0	0
rs7147415	14:55905732	#N/A	0.00027362	0	0
rs11158039	14:55906696	#N/A	0.000273303	0	0
rs11844178	14:55952206	#N/A	0.00027292	0	0
rs6573028	14:55913397	#N/A	0.000271459	0	0
rs7148481	14:55909267	#N/A	0.000270615	0	0
rs199783999	14:55328917	0.11556	0.00026989	0.09954	0.1198
rs1884168618	14:55813346	0.01077	0.000269297	0.02509	-0.5105
rs963163970	14:55790247	0.01078	0.000267507	0.02536	-0.5095
rs10144130	14:55914362	#N/A	0.000266416	0	0
rs67098772	14:55595242	0.23909	0.000265815	0.001344	0.1689
rs8010013	14:55884828	#N/A	0.000264984	0	0
rs8014526	14:55885054	#N/A	0.000264984	0	0
rs12888361	14:55906187	#N/A	0.000263235	0	0
rs56015424	14:55886874	#N/A	0.000263135	0	0
rs2152976	14:55907790	#N/A	0.000263131	0	0
rs17671005	14:55280701	0.07784	0.000261898	0.09138	0.1455
rs41298432	14:55369314	0.01155	0.000260723	0.06978	0.3698
rs8014621	14:55906849	#N/A	0.000260292	0	0
rs8012380	14:55735010	0.275	0.000260274	0.001927	0.1556
rs11624331	14:55879827	#N/A	0.000260177	0	0
rs4901567	14:55912698	#N/A	0.000259943	0	0
rs6573029	14:55913550	#N/A	0.000258888	0	0
rs10150596	14:55916167	#N/A	0.000258888	0	0
rs11627790	14:55915792	#N/A	0.000258888	0	0
rs7146170	14:55914054	#N/A	0.000258166	0	0
rs8009706	14:55914756	#N/A	0.00025782	0	0
rs17128143	14:55533588	0.05355	0.000256345	0.05928	0.1896
rs713477	14:55904426	#N/A	0.000256181	0	0
rs17128440	14:55861912	#N/A	0.00025597	0	0
rs4901565	14:55912508	#N/A	0.000255714	0	0
rs113070927	14:55602279	0.13782	0.000255642	0.000773	0.236
rs7142204	14:55908436	#N/A	0.000255003	0	0
rs1572613	14:55909897	#N/A	0.000255003	0	0
rs2152975	14:55907919	#N/A	0.000255003	0	0
rs10134905	14:55911792	#N/A	0.000255003	0	0
rs4243600	14:55910679	#N/A	0.000255003	0	0
rs4901563	14:55910366	#N/A	0.000255003	0	0
rs8020152	14:55907025	#N/A	0.000255003	0	0
rs4901568	14:55912789	#N/A	0.000254662	0	0
rs7149622	14:55909402	#N/A	0.000254662	0	0
rs12431542	14:55913078	#N/A	0.000254662	0	0
rs10150699	14:55733658	0.27208	0.000254012	0.002013	0.1559
rs10137395	14:55912018	#N/A	0.000253616	0	0
rs11629355	14:55420673	0.1081	0.000252528	0.1037	0.1185
rs11627963	14:55426547	0.1081	0.000252528	0.1037	0.1185
rs12888191	14:55911277	#N/A	0.00025244	0	0
rs12888181	14:55906082	#N/A	0.000252148	0	0
rs57622454	14:55409823	0.1081	0.000251964	0.1037	0.1184
rs55726650	14:55397257	0.10775	0.000251885	0.1039	0.1186
rs6573014	14:55735892	0.27327	0.000251634	0.002049	0.1555
rs6573013	14:55735873	0.27327	0.000251634	0.002049	0.1555
rs7154338	14:55632260	0.28306	0.000250763	0.00203	0.1546
rs146757102	14:55489229	0.05072	0.000250727	0.0536	0.1995
rs117314452	14:55489203	0.05072	0.000250727	0.05362	0.1995
rs6573012	14:55725573	0.26773	0.000249118	0.002288	0.1547
rs9323287	14:55940028	#N/A	0.000246655	0	0
rs8020545	14:55409070	0.19119	0.000246166	7.6e-05	0.2304
rs8019390	14:55409084	0.19118	0.000246166	7.63e-05	0.2304
rs111410925	14:55277103	0.07812	0.000246015	0.09782	0.1424
rs74650593	14:55276720	0.07814	0.000246015	0.09784	0.1424
rs8011446	14:55425913	0.19119	0.000245661	7.64e-05	0.2303
rs7141175	14:55278510	0.07808	0.000245554	0.09789	0.1423
rs77047062	14:55277710	0.07811	0.000245554	0.0979	0.1423
rs2139445441	14:55915249	#N/A	0.000245387	0	0
rs10129802	14:55415521	0.19119	0.000245328	7.64e-05	0.2303
rs12147796	14:55408696	0.19118	0.000245328	7.66e-05	0.2303
rs7159232	14:55418439	0.19113	0.000244997	7.66e-05	0.2303
rs72717779	14:55893440	#N/A	0.000244727	0	0
rs3783645	14:55428832	0.19073	0.000244666	7.71e-05	0.2303
rs74553535	14:55274592	0.07172	0.000243273	0.09034	0.1507
rs55985131	14:55290019	0.17675	0.000243232	0.1416	0.08722
rs17851309	14:55529860	0.05355	0.000242214	0.05928	0.1896
rs77384161	14:55541705	0.05355	0.000242214	0.05928	0.1896
rs113772282	14:55527013	0.05355	0.000242214	0.05928	0.1896
rs7152033	14:55392754	0.15765	0.000241644	2.83e-05	0.2634
rs34652660	14:55919480	#N/A	0.000241539	0	0
rs61976571	14:55908774	#N/A	0.000241188	0	0
rs10782426	14:55890702	#N/A	0.000240502	0	0
rs1026861196	14:55540934	0.01157	0.000239957	0.05389	-0.4407
rs17832269	14:55432091	0.19069	0.000239734	8.03e-05	0.2297
rs8009997	14:55421911	0.19069	0.000239734	8.03e-05	0.2297
rs10129318	14:55414984	0.19088	0.000238773	8.11e-05	0.2297
rs75297954	14:55277174	0.07796	0.000238698	0.09651	0.1432
rs76268636	14:55275027	0.06976	0.000235466	0.1003	0.1485
rs75512662	14:55275008	0.06976	0.000235466	0.1003	0.1485
rs139568025	14:55255613	0.02448	0.00023513	0.5504	0.0864
rs4898865	14:55910998	#N/A	0.000234925	0	0
rs17737822	14:55237857	0.19127	0.00023382	0.0001406	0.2181
rs112899383	14:55549574	0.04699	0.000229156	0.08003	0.1853
rs7146306	14:55905853	#N/A	0.000227998	0	0
rs17128120	14:55474598	0.27163	0.00022797	0.0004623	0.1798
rs1221558153	14:55541954	0.01656	0.000227464	0.0575	-0.3698
rs10139354	14:55478602	0.27169	0.000226159	0.000456	0.1799
rs6572997	14:55476783	0.27166	0.000225322	0.0004595	0.1798
rs148475348	14:55427364	0.10619	0.00022453	0.1079	0.118
rs371065108	14:55393722	0.1464	0.000223495	2.28e-05	0.2769
rs946055	14:55880918	#N/A	0.00022278	0	0
rs11158029	14:55427378	0.18934	0.000222573	8.1e-05	0.2301
rs946057	14:55877398	#N/A	0.000221982	0	0
rs7146269	14:55905780	#N/A	0.000221762	0	0
rs78360804	14:55957886	#N/A	0.000220049	0	0
rs28837432	14:55662611	0.11102	0.000218203	0.1195	0.111
rs113674434	14:55856903	#N/A	0.00021771	0	0
rs2341880	14:55948877	#N/A	0.000217228	0	0
rs2341881	14:55948958	#N/A	0.000217228	0	0
rs17672376	14:55707363	0.06304	0.000217184	0.07075	0.1651
rs112293280	14:55707366	0.06304	0.000217184	0.07075	0.1651
rs7494034	14:55949449	#N/A	0.000217142	0	0
rs201689985	14:55686775	0.02776	0.000217021	0.05215	0.2627
rs7141975	14:55542216	0.29956	0.000215588	0.002391	0.1493
rs9323275	14:55473900	0.27094	0.000215491	0.0005178	0.1789
rs2147963	14:55564473	0.1271	0.000213779	0.07496	0.1187
rs2185035	14:55948840	#N/A	0.000213658	0	0
rs60622880	14:55938707	#N/A	0.000207996	0	0
rs10144632	14:55242336	0.19319	0.000205586	0.0001242	0.2183
rs60726667	14:55857923	#N/A	0.000205556	0	0
rs796420814	14:55562027	0.12709	0.000205116	0.07583	0.1184
rs60362659	14:55240875	0.18966	0.000202021	0.0001248	0.2209
rs7146472	14:55905905	#N/A	0.000201943	0	0
rs1387044031	14:55911030	#N/A	0.000200404	0	0
rs547298269	14:55808357	0.01711	0.000200225	0.07704	-0.3221
rs561767710	14:55809937	0.01711	0.000199979	0.07719	-0.3218
rs11845228	14:55905936	#N/A	0.000197634	0	0
rs112398604	14:55810233	0.0688	0.000197346	0.08149	0.1523
rs4901572	14:55945065	#N/A	0.000197007	0	0
rs66999765	14:55558974	0.12679	0.000195414	0.0802	0.1168
rs2185036	14:55907710	#N/A	0.000194221	0	0
rs10148100	14:55484210	0.2738	0.000193931	0.0007244	0.1724
rs1885065283/rs1441621196?	14:55849960	#N/A	0.000193035	0	0
rs200028436	14:55849967	#N/A	0.000193035	0	0
rs66962212	14:55555394	0.1253	0.000192693	0.08172	0.1171
rs11846176	14:55957348	#N/A	0.000191926	0	0
rs73285837	14:55954063	#N/A	0.000191613	0	0
rs1538257	14:55879277	#N/A	0.000191131	0	0
rs10138446	14:55879685	#N/A	0.00019047	0	0
rs17127934	14:55242245	0.19369	0.000190265	0.0001463	0.2159
rs77790976	14:55847525	#N/A	0.000188544	0	0
rs12887846	14:55911139	#N/A	0.000187427	0	0
rs61020724	14:55949115	#N/A	0.000186548	0	0
rs114681421	14:55281669	0.01852	0.000185695	0.1171	0.2642
rs4898858	14:55508402	0.25757	0.000185607	0.02893	0.1134
rs193130253	14:55856933	#N/A	0.000185397	0	0
rs12886860	14:55911150	#N/A	0.000183214	0	0
rs1881972811	14:55617016	0.01838	0.000180573	0.09959	0.2785
rs79358122	14:55562841	0.04855	0.000180364	0.1051	0.1674
rs77273572	14:55563834	0.04855	0.000180364	0.1051	0.1674
rs78866519	14:55561453	0.04856	0.000180364	0.1051	0.1674
rs113427985	14:55560164	0.04856	0.000180364	0.1052	0.1674
rs111628620	14:55566290	0.04848	0.000180289	0.105	0.1677
rs113743703	14:55556296	0.04855	0.000179135	0.1058	0.167
rs112934742	14:55550935	0.04855	0.000178525	0.1063	0.1668
rs149364720	14:55546461	0.04855	0.000178525	0.1063	0.1668
rs116970375	14:55547716	0.04855	0.000178525	0.1063	0.1668
rs112793205	14:55553319	0.04855	0.000178525	0.1063	0.1668
rs17128156	14:55553220	0.04855	0.000178525	0.1063	0.1668
rs76303536	14:55551174	0.04855	0.000178525	0.1063	0.1668
rs111436433	14:55556518	0.04842	0.000178268	0.1064	0.1672
rs8016295	14:55556914	0.12602	0.000177966	0.08985	0.1135
rs67652508	14:55555368	0.12491	0.000177738	0.08988	0.1143
rs148772546	14:55621747	0.0176	0.000177052	0.1333	-0.2707
rs111619978	14:55692120	0.08565	0.000177025	0.01837	-0.1967
rs141683602/rs368927911/rs141683602?	14:55839432	0.06057	0.000174855	0.08127	0.1665
rs76501987	14:55549681	0.04838	0.00017409	0.1095	0.1658
rs72713476	14:55351993	0.02854	0.000172503	3.8e-06	0.6388
rs75473810	14:55981969	#N/A	0.000172057	0	0
rs57168945	14:55909938	#N/A	0.000171962	0	0
rs111965728	14:55779645	0.06759	0.000171833	0.09365	0.1492
rs76656495	14:55982223	#N/A	0.00017178	0	0
rs539939610	14:55621207	0.01513	0.000171281	0.08142	-0.3377
rs112756830	14:55370578	0.15681	0.000169933	2.4e-05	0.2663
rs573126917	14:55334619	0.02132	0.000168248	0.1019	0.2617
rs6573026	14:55892017	#N/A	0.000167278	0	0
rs56188649	14:55458902	0.11016	0.000166491	0.1405	0.1069
rs998259	14:55355031	0.25966	0.000162835	0.02891	-0.1127
rs77721860	14:55746242	0.07087	0.000162703	0.1025	0.1412
rs76903719	14:55373830	0.02194	0.000160989	0.0732	0.2823
rs946062	14:55944365	#N/A	0.000159332	0	0
rs182163509	14:55677251	0.07512	0.000159167	0.1394	0.1243
rs112648884	14:55778943	0.0685	0.00015905	0.1028	0.1425
rs78033747	14:55585374	0.06763	0.000157525	0.1074	0.1419
rs76977612	14:55862075	#N/A	0.000156646	0	0
rs11625204	14:55554917	0.12689	0.000156372	0.09015	0.1131
rs76605795	14:55828627	0.0697	0.000155569	0.1297	0.1316
rs117719266	14:55955948	#N/A	0.000154746	0	0
rs75527499	14:55921067	#N/A	0.00015305	0	0
rs142112604	14:55586819	0.07037	0.000152251	0.1136	0.1371
rs1187878	14:55493350	0.23173	0.000151598	0.003012	-0.1576
rs72715727	14:55734653	0.0879	0.000151383	0.03705	-0.1711
rs199655422	14:55811665	0.07106	0.000151327	0.1116	0.1369
rs7494066	14:55553404	0.12683	0.000151287	0.09377	0.1118
rs149500739	14:55852952	#N/A	0.000151191	0	0
rs113634338	14:55725279	0.06963	0.000149216	0.1136	0.1382
rs17740413	14:55728775	0.06957	0.000149216	0.1137	0.1382
rs80148613	14:55761252	0.06957	0.000149216	0.1137	0.1382
rs976743795	14:55991760	#N/A	0.000148284	0	0
rs77157289	14:55640239	0.07024	0.000147225	0.1155	0.1362
rs141460994	14:55614545	0.07025	0.000146592	0.1163	0.1361
rs140708628	14:55802821	0.07007	0.000146253	0.1193	0.1348
rs78040821	14:55651074	0.07007	0.000146253	0.1193	0.1348
rs80264061	14:55654510	0.07007	0.000146253	0.1193	0.1348
rs74050939	14:55666077	0.07007	0.000146253	0.1192	0.1348
rs112796738	14:55582001	0.06932	0.000146216	0.1192	0.1358
rs72715548	14:55390025	0.0764	0.000146071	0.1596	0.1188
rs76790102	14:55569578	0.06846	0.000145601	0.1227	0.1353
rs112756125	14:55581966	0.06968	0.000145444	0.1201	0.1351
rs80070151	14:55582306	0.06968	0.000145444	0.1201	0.1351
rs143232106	14:55575956	0.06971	0.000145126	0.1204	0.135
rs7143800	14:55917734	#N/A	0.000144975	0	0
rs145349620	14:55963762	#N/A	0.000144863	0	0
rs74761380	14:55948771	#N/A	0.000144863	0	0
rs113619131	14:55677937	0.07016	0.000144767	0.1178	0.1353
rs74505917	14:55955051	#N/A	0.000144607	0	0
rs74569274	14:55964344	#N/A	0.000144607	0	0
rs1664	14:55963443	#N/A	0.000144607	0	0
rs75535402	14:55964928	#N/A	0.000144607	0	0
rs112798735	14:55958376	#N/A	0.000144607	0	0
rs150032248	14:55959991	#N/A	0.000144607	0	0
rs112226959	14:55960076	#N/A	0.000144607	0	0
rs143298333	14:55768047	0.06957	0.000144268	0.1213	0.1345
rs79486031	14:55749407	0.07003	0.000144047	0.1186	0.1351
rs145497293	14:55812593	0.06966	0.000144023	0.1187	0.1357
rs34823168	14:55974148	#N/A	0.000144002	0	0
rs76997592	14:55838826	0.07008	0.000143902	0.1189	0.135
rs41299199	14:55835990	0.07008	0.000143902	0.1189	0.135
rs111594243	14:55846071	#N/A	0.000143902	0	0
rs112766537	14:55846833	#N/A	0.000143902	0	0
rs75434949	14:55846513	#N/A	0.000143902	0	0
rs117343607	14:55845611	#N/A	0.000143902	0	0
rs112034739	14:55671485	0.07005	0.000143902	0.1189	0.135
rs77450776	14:55849469	#N/A	0.00014386	0	0
rs79908604	14:55847841	#N/A	0.00014386	0	0
rs74324636	14:55848253	#N/A	0.00014386	0	0
rs80089534	14:55848466	#N/A	0.00014386	0	0
rs74788661	14:55742924	0.07008	0.000143673	0.1189	0.1349
rs76480089	14:55832612	0.07007	0.000143673	0.119	0.1349
rs35070799	14:55818403	0.07006	0.000143673	0.1191	0.1349
rs113299890	14:55831310	0.07007	0.000143673	0.1191	0.1349
rs139843605	14:55835087	0.07008	0.00014363	0.119	0.1349
rs113395157	14:55843891	0.07008	0.00014363	0.119	0.1349
rs78962984	14:55844219	0.07008	0.00014363	0.119	0.1349
rs79531292	14:55573196	0.06982	0.000143594	0.122	0.1345
rs77262603	14:55816016	0.07007	0.000143443	0.1193	0.1348
rs112672921	14:55717753	0.07007	0.000143443	0.1193	0.1348
rs112349258	14:55825676	0.07007	0.000143443	0.1192	0.1348
rs111418532	14:55792321	0.07007	0.000143443	0.1192	0.1348
rs77629082	14:55790981	0.07006	0.000143443	0.1192	0.1348
rs139041027	14:55705708	0.07006	0.000143443	0.1192	0.1348
rs141576010	14:55705834	0.07007	0.000143443	0.1192	0.1348
rs113331255	14:55792350	0.07006	0.000143443	0.1192	0.1348
rs76755122	14:55702825	0.07006	0.000143443	0.1192	0.1348
rs17673930	14:55808151	0.07007	0.000143443	0.1193	0.1348
rs17741825	14:55814761	0.07007	0.000143443	0.1193	0.1348
rs74550269	14:55807972	0.07007	0.000143443	0.1193	0.1348
rs113289681	14:55761983	0.07007	0.000143443	0.1193	0.1348
rs79759423	14:55808603	0.07007	0.000143443	0.1193	0.1348
rs79196946	14:55754562	0.07007	0.000143443	0.1193	0.1348
rs75881457	14:55719562	0.07007	0.000143443	0.1193	0.1348
rs77658582	14:55758381	0.07007	0.000143443	0.1193	0.1348
rs117960693	14:55765360	0.07007	0.000143443	0.1193	0.1348
rs117376143	14:55823322	0.07007	0.000143443	0.1193	0.1348
rs76104714	14:55765787	0.07007	0.000143443	0.1193	0.1348
rs17741681	14:55810715	0.07007	0.000143443	0.1193	0.1348
rs117109421	14:55757633	0.07007	0.000143443	0.1193	0.1348
rs74689872	14:55802538	0.07007	0.000143443	0.1193	0.1348
rs78610369	14:55765064	0.07007	0.000143443	0.1193	0.1348
rs74990556	14:55801570	0.07007	0.000143443	0.1193	0.1348
rs142720550	14:55805014	0.07007	0.000143443	0.1193	0.1348
rs113475552	14:55716868	0.07007	0.000143443	0.1193	0.1348
rs77895518	14:55822899	0.07007	0.000143443	0.1193	0.1348
rs78572718	14:55821918	0.07007	0.000143443	0.1193	0.1348
rs142528622	14:55816200	0.07007	0.000143443	0.1194	0.1348
rs80226907	14:55664889	0.07007	0.000143443	0.1192	0.1348
rs79703136	14:55693575	0.07006	0.000143443	0.1192	0.1348
rs17671923	14:55663918	0.07007	0.000143443	0.1192	0.1348
rs79045771	14:55691662	0.07006	0.000143443	0.1192	0.1348
rs75220705	14:55666822	0.07007	0.000143443	0.1192	0.1348
rs74568403	14:55676627	0.07007	0.000143443	0.1193	0.1348
rs76074907	14:55645151	0.07007	0.000143443	0.1193	0.1348
rs78497231	14:55674635	0.07007	0.000143443	0.1193	0.1348
rs77478035	14:55648760	0.07007	0.000143443	0.1193	0.1348
rs112392277	14:55681611	0.07007	0.000143443	0.1193	0.1348
rs74655491	14:55645372	0.07007	0.000143443	0.1193	0.1348
rs76113365	14:55648653	0.07007	0.000143443	0.1193	0.1348
rs77590387	14:55653210	0.07007	0.000143443	0.1194	0.1348
rs113314894	14:55711363	0.07007	0.000143443	0.1192	0.1348
rs75068943	14:55708806	0.07006	0.000143443	0.1192	0.1348
rs79740169	14:55782288	0.07006	0.000143401	0.1192	0.1348
rs75031745	14:55747822	0.07006	0.000143401	0.1192	0.1348
rs111656688	14:55788815	0.07006	0.000143401	0.1192	0.1348
rs79306172	14:55737745	0.07006	0.000143401	0.1192	0.1348
rs75117746	14:55790186	0.07006	0.000143401	0.1192	0.1348
rs113563539	14:55740737	0.07006	0.000143401	0.1192	0.1348
rs76761568	14:55769071	0.07006	0.000143401	0.1192	0.1348
rs146226036	14:55773444	0.07007	0.000143401	0.1192	0.1348
rs148663391	14:55784170	0.07006	0.000143401	0.1192	0.1348
rs112900863	14:55747140	0.07006	0.000143401	0.1192	0.1348
rs112815650	14:55771263	0.07006	0.000143401	0.1192	0.1348
rs78702540	14:55781466	0.07006	0.000143401	0.1192	0.1348
rs77038159	14:55782041	0.07006	0.000143401	0.1192	0.1348
rs112645491	14:55782639	0.07006	0.000143401	0.1192	0.1348
rs17672950	14:55756218	0.07006	0.000143401	0.1193	0.1348
rs148175491	14:55769371	0.07006	0.000143316	0.1194	0.1348
rs78812999	14:55700023	0.07004	0.000143274	0.1195	0.1348
rs118044538	14:55857110	#N/A	0.000143229	0	0
rs112760840	14:55641554	0.07007	0.000143172	0.1195	0.1347
rs77021467	14:55787659	0.07	0.000143148	0.1196	0.1348
rs113591677	14:55713360	0.07006	0.00014313	0.1196	0.1347
rs112116674	14:55781419	0.07005	0.000143088	0.1196	0.1347
rs113065061	14:55639486	0.07007	0.000143088	0.1196	0.1347
rs113988581	14:55681010	0.07005	0.000143088	0.1196	0.1347
rs76187513	14:55636301	0.07008	0.000143046	0.1197	0.1347
rs79740990	14:55813771	0.07008	0.00014286	0.1197	0.1346
rs61605748	14:55925589	#N/A	0.000142834	0	0
rs113773209	14:55631777	0.07008	0.000142734	0.1201	0.1346
rs113379416	14:55696294	0.07015	0.000142734	0.1199	0.1346
rs998871	14:55918302	#N/A	0.000142643	0	0
rs76477842	14:55794054	0.07003	0.000142297	0.1205	0.1345
rs112072844	14:55628554	0.07008	0.000142297	0.1204	0.1345
rs75410433	14:55623215	0.0701	0.000142071	0.1206	0.1344
rs77977490	14:55621550	0.0701	0.000142071	0.1207	0.1344
rs74520794	14:55593725	0.06867	0.000141816	0.1237	0.1345
rs11125	14:55611839	0.07012	0.000141454	0.1212	0.1342
rs10498475	14:55612480	0.07012	0.000141454	0.1212	0.1342
rs76424323	14:55612573	0.07012	0.000141454	0.1212	0.1342
rs113584038	14:55859281	#N/A	0.000141442	0	0
rs79907117	14:55861203	#N/A	0.000141392	0	0
rs112798848	14:55862132	#N/A	0.000141392	0	0
rs77385926	14:55970134	#N/A	0.000141316	0	0
rs17744929	14:55972546	#N/A	0.000141316	0	0
rs113946457	14:55968534	#N/A	0.000141316	0	0
rs74925060	14:55971604	#N/A	0.000141316	0	0
rs77649198	14:55966210	#N/A	0.000141316	0	0
rs1890255	14:55920781	#N/A	0.000141264	0	0
rs112208515	14:55858445	#N/A	0.000141126	0	0
rs78435477	14:55858563	#N/A	0.000141126	0	0
rs113762052	14:55859875	#N/A	0.000141085	0	0
rs79554957	14:55851690	#N/A	0.000141085	0	0
rs77247150	14:55860214	#N/A	0.000141085	0	0
rs76413332	14:55855594	#N/A	0.000141085	0	0
rs79816457	14:55853810	#N/A	0.000141085	0	0
rs78837103	14:55850736	#N/A	0.000141085	0	0
rs75285274	14:55856404	#N/A	0.000141085	0	0
rs112231368	14:55850755	#N/A	0.000141085	0	0
rs112246340	14:55850016	#N/A	0.000141085	0	0
rs17675052	14:55855704	#N/A	0.000141085	0	0
rs76072059	14:55855252	#N/A	0.000141085	0	0
rs146540288	14:55854472	#N/A	0.000141085	0	0
rs75342997	14:55858304	#N/A	0.000141085	0	0
rs113716510	14:55853799	#N/A	0.000141085	0	0
rs77672797	14:55785004	0.06955	0.000140938	0.1218	0.1343
rs76426991	14:55600939	0.07014	0.000140841	0.1219	0.134
rs79109213	14:55597632	0.07014	0.000140841	0.122	0.134
rs61178993	14:55549917	0.12673	0.000140504	0.1029	0.1088
rs7158989	14:55585558	0.08119	0.00014004	0.1637	0.1129
rs140909039	14:55688627	0.06994	0.000139627	0.1233	0.1336
rs75062757	14:55877339	#N/A	0.000139424	0	0
rs76630583	14:55877132	#N/A	0.000139424	0	0
rs147645133	14:55989444	#N/A	0.000139161	0	0
rs80073159	14:55879749	#N/A	0.000139078	0	0
rs8003913	14:55943155	#N/A	0.000138749	0	0
rs79485449	14:55668505	0.06997	0.000138706	0.1243	0.1332
rs17128503	14:55932454	#N/A	0.000138699	0	0
rs117176686	14:55661123	0.01806	0.000138689	0.1669	0.2449
rs111503766	14:55882444	#N/A	0.000138659	0	0
rs111711017	14:55882548	#N/A	0.000138054	0	0
rs59593682	14:55923808	#N/A	0.000138033	0	0
rs79919449	14:55881011	#N/A	0.000137626	0	0
rs57182095	14:55923358	#N/A	0.000137623	0	0
rs10139912	14:55712399	0.08408	0.000137233	0.1376	0.1185
rs4325453	14:55439318	0.19456	0.000136181	0.0004241	0.2031
rs60897111	14:55922153	#N/A	0.000135847	0	0
rs117040588	14:55315004	0.04357	0.000135684	0.1744	0.152
rs8010993	14:55652938	0.08008	0.000135681	0.1583	0.1146
rs76647998	14:55777592	0.06943	0.000135531	0.1277	0.1329
rs117255495	14:55268294	0.04166	0.000134998	0.003857	0.3333
rs374604930	14:55318053	0.01782	0.000134724	0.1633	0.2407
rs117230317	14:55320108	0.01782	0.000134724	0.1634	0.2407
rs118078557	14:55320132	0.01782	0.000134724	0.1634	0.2407
rs112924932	14:55939531	#N/A	0.000134131	0	0
rs144515289	14:55346478	0.01778	0.000133906	0.1647	0.2406
rs146197386?	14:55861833	#N/A	0.000133854	0	0
rs76264591	14:55862523	#N/A	0.000133597	0	0
rs112804195	14:55864873	#N/A	0.000133597	0	0
rs77604075	14:55862404	#N/A	0.000133597	0	0
rs955257	14:55919797	#N/A	0.000133393	0	0
rs79911329	14:55869113	#N/A	0.00013335	0	0
rs78429463	14:55868841	#N/A	0.00013335	0	0
rs79825863	14:55867836	#N/A	0.000133275	0	0
rs72717752	14:55863331	#N/A	0.000132753	0	0
rs72717751	14:55863198	#N/A	0.000132753	0	0
rs73278735	14:55283406	0.01802	0.000132634	0.1712	0.2338
rs117903803	14:55287214	0.01802	0.000132634	0.1712	0.2338
rs72717759	14:55870819	#N/A	0.000132546	0	0
rs111993118	14:55864960	#N/A	0.000132507	0	0
rs72717745	14:55851705	#N/A	0.000132468	0	0
rs17742621	14:55853724	#N/A	0.000132468	0	0
rs113033175	14:55797312	0.06931	0.000132234	0.1318	0.1316
rs9323270	14:55241049	0.27878	0.000131302	0.00112	0.163
rs10138429	14:55335747	0.06609	0.000131189	3.28e-07	0.4714
rs138350694	14:55338280	0.01641	0.000131163	0.1538	0.2599
rs143926201	14:55338300	0.01641	0.000131163	0.1539	0.2599
rs7141870	14:55929123	#N/A	0.000129807	0	0
rs55885280	14:55309270	0.01802	0.000129609	0.1711	0.2339
rs117398832	14:55296798	0.01802	0.000129489	0.1711	0.2338
rs149372330	14:55298532	0.01802	0.000129489	0.1711	0.2338
rs117237985	14:55300205	0.01802	0.000129489	0.1711	0.2338
rs117146391	14:55301089	0.01802	0.000129489	0.1711	0.2338
rs117481954	14:55307238	0.01802	0.000129489	0.1711	0.2338
rs118074438	14:55290408	0.01802	0.000129489	0.1712	0.2338
rs142220441	14:55313506	0.01802	0.000129489	0.1712	0.2338
rs117349787	14:55311616	0.01802	0.000129489	0.1712	0.2338
rs188542240	14:55856949	#N/A	0.000129472	0	0
rs145995404	14:55856945	#N/A	0.000129472	0	0
rs117911250	14:55324833	0.01802	0.00012937	0.1713	0.2337
rs117531555	14:55321386	0.01802	0.00012937	0.1714	0.2337
rs118138214	14:55324928	0.01803	0.00012925	0.1715	0.2336
rs55934565	14:55326331	0.01802	0.000129206	0.1715	0.2337
rs59932390	14:55941825	#N/A	0.000129108	0	0
rs139593266	14:55327458	0.01802	0.000129087	0.1715	0.2336
rs117731037	14:55328900	0.01802	0.000129087	0.1716	0.2336
rs41298430	14:55344047	0.01804	0.000129087	0.1717	0.2336
rs149382895	14:55333502	0.01802	0.000128967	0.1719	0.2335
rs146329455	14:55263384	0.01113	0.000128896	0.1267	0.3428
rs1188072	14:55971480	#N/A	0.000128844	0	0
rs1188073	14:55971486	#N/A	0.000128844	0	0
rs149220062	14:55355269	0.01808	0.000128805	0.1721	0.2335
rs139779681	14:55346790	0.01802	0.00012873	0.1725	0.2333
rs79801906	14:55929346	#N/A	0.000128723	0	0
rs117404931	14:55347974	0.01802	0.000128611	0.1726	0.2332
rs141236097	14:55353227	0.01802	0.000128213	0.173	0.233
rs79510376	14:55354566	0.01802	0.000128213	0.1731	0.233
rs1187882	14:55488747	0.2255	0.00012813	0.003903	-0.1548
rs869826	14:55940513	#N/A	0.00012783	0	0
rs117612229	14:55928563	#N/A	0.000127455	0	0
rs76569018	14:55927049	#N/A	0.000127208	0	0
rs118083722	14:55596212	0.0692	0.000127134	0.1382	0.1303
rs142049495	14:55769446	0.06905	0.00012664	0.1388	0.1298
rs79665588	14:55927674	#N/A	0.00012644	0	0
rs192091435	14:55342042	0.01802	0.000126376	0.1724	0.2332
rs199540452	14:55324263	0.01806	0.000126078	0.1765	0.2309
rs78188413	14:55927432	#N/A	0.00012601	0	0
rs75140718	14:55581538	0.06936	0.000125643	0.1433	0.1274
rs199527916	14:55276422	0.02412	0.000125397	0.2242	0.1821
rs149816367	14:55508277	0.08764	0.000125277	0.08205	0.1369
rs55874539	14:55237120	0.02064	0.000125239	0.1324	0.2416
rs66820631	14:55465553	0.19572	0.00012506	0.0003656	0.2051
rs7157992	14:55946036	#N/A	0.000125039	0	0
rs8022049	14:55462869	0.19572	0.000124715	0.0003691	0.205
rs113127199	14:55930505	#N/A	0.000124663	0	0
rs78192958	14:55278214	0.02404	0.000124615	0.2255	0.1815
rs117154142	14:55280742	0.02403	0.000124615	0.2256	0.1815
rs75396749	14:55979341	#N/A	0.000124572	0	0
rs113273990	14:55979059	#N/A	0.000124572	0	0
rs17745017	14:55978825	#N/A	0.000124572	0	0
rs139848587	14:55237193	0.02064	0.000124514	0.1332	0.241
rs78942171	14:55982862	#N/A	0.000124392	0	0
rs79152567	14:55977918	#N/A	0.000124392	0	0
rs111782246	14:55980354	#N/A	0.000124392	0	0
rs77679568	14:55984241	#N/A	0.000124392	0	0
rs74324119	14:55983758	#N/A	0.000124392	0	0
rs79805727	14:55985131	#N/A	0.000124213	0	0
rs3783646	14:55471887	0.19577	0.000124089	0.0003615	0.2053
rs58055971	14:55436324	0.19569	0.000124029	0.0003743	0.2048
rs11846514	14:55440340	0.1957	0.000124029	0.0003745	0.2048
rs943914	14:55440068	0.1957	0.000124029	0.0003744	0.2048
rs145523947	14:55991407	#N/A	0.000123855	0	0
rs78811976	14:55875034	#N/A	0.00012375	0	0
rs11849090	14:55500657	0.23756	0.000123712	0.004602	0.1484
rs77644229	14:55993020	#N/A	0.000123677	0	0
rs7141706	14:55686601	0.0829	0.000123675	0.1508	0.1154
rs72717793	14:55920870	#N/A	0.000123389	0	0
rs4335711	14:55470863	0.19526	0.000123228	0.0003794	0.2046
rs11851178	14:55502129	0.23724	0.000122523	0.004691	0.1483
rs11849878	14:55513848	0.23724	0.000122523	0.004691	0.1483
rs17128128	14:55500906	0.23724	0.000122523	0.004691	0.1483
rs17128132	14:55506757	0.23723	0.000122523	0.004689	0.1483
rs60805089	14:55503348	0.23724	0.000122523	0.004692	0.1483
rs368347708	14:55653306	0.08116	0.0001225	0.1566	0.1152
rs11158041	14:55934220	#N/A	0.00012247	0	0
rs946067	14:55932550	#N/A	0.000122426	0	0
rs11158042	14:55934673	#N/A	0.000122426	0	0
rs11158044	14:55934804	#N/A	0.000122426	0	0
rs11158043	14:55934727	#N/A	0.000122426	0	0
rs146197386	14:55861828	#N/A	0.000122352	0	0
rs1050332596	14:55780969	0.01508	0.00012227	0.06885	-0.3884
rs111745624	14:55931030	#N/A	0.00012208	0	0
rs1187886	14:55449775	0.17991	0.000122067	0.08486	-0.09922
rs59598808	14:55929719	#N/A	0.000122034	0	0
rs141992170	14:55265220	0.02454	0.000121888	0.2267	0.1803
rs57922954	14:55457041	0.1952	0.000121766	0.0003911	0.2042
rs57667631	14:55443067	0.19519	0.000121766	0.000392	0.2042
rs57785377	14:55929267	#N/A	0.000121745	0	0
rs76546580	14:55925064	#N/A	0.000121638	0	0
rs60093603	14:55928896	#N/A	0.000121552	0	0
rs57165853	14:55929040	#N/A	0.000121539	0	0
rs17128498	14:55928652	#N/A	0.000121536	0	0
rs77333685	14:55265080	0.02455	0.000121509	0.2273	0.18
rs56969685	14:55935112	#N/A	0.000121485	0	0
rs56335168	14:55445132	0.19519	0.000121434	0.0003924	0.2041
rs8021370	14:55448793	0.19519	0.000121434	0.000393	0.2041
rs7151670	14:55452759	0.19519	0.000121434	0.0003931	0.2041
rs58737648	14:55648115	0.08308	0.000121418	0.154	0.1142
rs7160411	14:55679032	0.08308	0.000121418	0.154	0.1142
rs79756526	14:55265027	0.02455	0.000121384	0.2274	0.1799
rs7142517	14:55306804	0.28229	0.000121335	0.4909	0.03319
rs66769866	14:55446153	0.19516	0.000121316	0.0003932	0.2041
rs1952085	14:55512273	0.23724	0.000121224	0.004691	0.1483
rs142883644	14:55264141	0.02461	0.000121184	0.2279	0.1795
rs57413485	14:55927803	#N/A	0.000120999	0	0
rs113195942	14:55990891	#N/A	0.00012079	0	0
rs57886884	14:55927704	#N/A	0.000120777	0	0
rs78910585	14:55981376	#N/A	0.000120717	0	0
rs56962896	14:55939676	#N/A	0.00012061	0	0
rs66805747	14:55930887	#N/A	0.000120561	0	0
rs955256	14:55919790	#N/A	0.000120556	0	0
rs140049152	14:55927547	#N/A	0.000120245	0	0
rs75136063	14:55982705	#N/A	0.000120203	0	0
rs77373679	14:55252085	0.02481	0.000120011	0.2303	0.1776
rs17128500	14:55931968	#N/A	0.000119905	0	0
rs112097118	14:55947629	#N/A	0.000119777	0	0
rs8011808	14:55823344	0.258	0.000119612	0.007601	0.1379
rs75388993	14:55969390	#N/A	0.000119488	0	0
rs80214356	14:55969399	#N/A	0.000119488	0	0
rs1188069	14:55969956	#N/A	0.000119466	0	0
rs11845284	14:55683908	0.08809	0.000119374	0.18	0.1052
rs111560793	14:55931168	#N/A	0.000119322	0	0
rs75275673	14:55252734	0.02493	0.000119288	0.232	0.1763
rs76383762	14:55252971	0.02492	0.000119264	0.2319	0.1764
rs142560323	14:55337328	0.01822	0.000119152	0.1884	0.2244
rs74801332	14:55664642	0.06956	0.000118966	0.15	0.1251
rs141606450	14:55995001	#N/A	0.000118822	0	0
rs138991123	14:55347833	0.01747	0.000118785	0.1893	0.2301
rs201231744	14:55249935	0.025	0.000118766	0.2333	0.1754
rs66582730	14:55930753	#N/A	0.0001187	0	0
rs113695652	14:55470205	0.19495	0.000118629	0.0004163	0.2037
rs8019270	14:55907172	#N/A	0.00011857	0	0
rs77617847	14:55273479	0.0242	0.000117962	0.2255	0.1815
rs117486223	14:55274334	0.02417	0.000117937	0.2253	0.1816
rs117029219	14:55274185	0.02417	0.000117937	0.2253	0.1816
rs116157517	14:55280985	0.02403	0.000117937	0.2255	0.1816
rs76722117	14:55269334	0.02429	0.000117868	0.2257	0.1813
rs17127971	14:55273730	0.02419	0.000117817	0.2254	0.1815
rs79952416	14:55273781	0.02419	0.000117817	0.2254	0.1815
rs137884154	14:55268052	0.02435	0.000117773	0.226	0.1811
rs77999798	14:55268684	0.02433	0.000117628	0.2259	0.1811
rs117239868	14:55267098	0.02441	0.000117558	0.2263	0.1808
rs67571433	14:55447982	0.1949	0.00011747	0.000425	0.2033
rs77949797	14:55265784	0.02449	0.000117224	0.2269	0.1804
rs143087422	14:55265526	0.02451	0.00011713	0.2271	0.1802
rs17253577	14:55311125	0.0473	0.000117071	0.1902	0.1411
rs79357712	14:55248395	0.025	0.000116931	0.2371	0.1739
rs10146637	14:55744810	0.1879	0.00011639	0.003584	0.1698
rs6573030	14:55913720	#N/A	0.000116186	0	0
rs10132349	14:55699958	0.09135	0.000115211	0.205	0.09729
rs68065548	14:55446553	0.19475	0.000114787	0.0004526	0.2024
rs11844443	14:55651957	0.08001	0.000113932	0.1675	0.1131
rs13379357	14:55990708	#N/A	0.000113879	0	0
rs8013528	14:55714840	0.09159	0.000113778	0.2079	0.0964
rs8009718	14:55717379	0.09159	0.000113778	0.2079	0.0964
rs7150145	14:55508260	0.23532	0.000113758	0.005321	0.1463
rs77187241	14:55244053	0.02402	0.00011345	0.245	0.1741
rs2340930	14:55586286	0.08922	0.000113342	0.2463	0.08983
rs994598964	14:55229217	0.01453	0.000113315	0.07686	-0.3396
rs17671345	14:55304671	0.04976	0.000113076	0.198	0.1354
rs2040815231	14:55406659	0.01716	0.000112995	0.1856	0.2371
rs6573033	14:55919060	#N/A	0.00011266	0	0
rs372749918	14:55299338	0.0499	0.000112594	0.1992	0.1351
rs17127944	14:55244662	0.01838	0.000112424	0.143	0.2491
rs2878169	14:55325993	0.04911	0.000112346	0.1996	0.1361
rs56130647	14:55309505	0.04966	0.00011223	0.1997	0.135
rs147307160	14:55483735	0.01253	0.000112003	0.1083	-0.3537
rs150166864	14:55271608	0.02219	0.00011183	0.2391	0.1861
rs117455167	14:55715661	0.0102	0.000111653	0.1676	0.3224
rs77972547	14:55244571	0.02552	0.000111581	0.2497	0.1676
rs2139445260	14:55574428	0.18014	0.000111574	0.002685	0.1757
rs117544467	14:55244331	0.02553	0.000111467	0.2498	0.1675
rs77492910	14:55246341	0.02553	0.000111467	0.2499	0.1675
rs78880330	14:55245822	0.02553	0.000111467	0.2499	0.1675
rs55786710	14:55311024	0.04963	0.000111438	0.2013	0.1345
rs144904612	14:55303559	0.01768	0.00011129	0.2041	0.221
rs140749357	14:55303552	0.01768	0.00011129	0.2041	0.221
rs7155054	14:55750662	0.17752	0.000111257	0.005529	0.1689
rs138488588	14:55751274	0.0102	0.00011106	0.1686	0.3217
rs66842809	14:55630571	0.17996	0.000110364	0.002918	0.1757
rs145550690	14:55903340	#N/A	0.00011031	0	0
rs55638325	14:55381369	0.07686	0.000110009	0.2161	0.1041
rs117816976	14:55988883	#N/A	0.000109668	0	0
rs74750277	14:55247800	0.02552	0.000109594	0.2498	0.1676
rs141683602	14:55839429	0.06272	0.000109484	0.1491	0.1351
rs7161654	14:55281360	0.47825	0.000109462	0.004311	0.1268
rs112181861	14:55317305	0.04955	0.000109417	0.2056	0.1332
rs17253591	14:55315416	0.04955	0.000109417	0.2056	0.1332
rs78059908	14:55329452	0.04956	0.000109417	0.2058	0.1332
rs7149965	14:55508191	0.23572	0.000109398	0.005902	0.1445
rs2139445395	14:55914607	#N/A	0.000109307	0	0
rs1275035309	14:55345817	0.01722	0.000108977	0.1939	0.2326
rs67395322	14:55485150	0.19798	0.000108845	0.0006033	0.1954
rs1307317	14:55968317	#N/A	0.000108716	0	0
rs7150431	14:55966019	#N/A	0.000108687	0	0
rs113966354	14:55317054	0.04873	0.000108594	0.2077	0.1343
rs553084066	14:55936577	#N/A	0.000108198	0	0
rs9323280	14:55801687	0.07658	0.000107608	0.2078	0.1046
rs111893223	14:55450209	0.1125	0.000107607	0.2297	0.08606
rs535564313	14:55333524	0.01482	0.00010733	0.08327	-0.3353
rs965588165	14:55458418	0.01818	0.000107261	0.1608	0.3117
rs12893917	14:55921409	#N/A	0.000107243	0	0
rs79934269	14:55980882	#N/A	0.000106765	0	0
rs67395212	14:55591939	0.17919	0.000106686	0.002956	0.1747
rs75671514	14:55255272	0.02442	0.000106634	0.2626	0.1684
rs7145183	14:55905232	#N/A	0.000106344	0	0
rs12879706	14:55227103	0.10507	0.000106101	0.1651	-0.1017
rs7159490	14:55654409	0.08054	0.000106059	0.1831	0.1085
rs17253695	14:55574610	0.1789	0.000105684	0.003338	0.1722
rs527718994	14:55346484	0.01479	0.000105427	0.08553	-0.3336
rs562856256	14:55535288	0.02875	0.000105341	0.06827	-0.2548
rs28676392	14:55640671	0.08057	0.000105331	0.1846	0.1081
rs28452705	14:55845982	#N/A	0.000105221	0	0
rs8003961	14:55651553	0.08058	0.000105194	0.185	0.108
rs8012105	14:55647798	0.08058	0.000105194	0.185	0.108
rs6573008	14:55655083	0.08058	0.000105194	0.185	0.108
rs8017256	14:55641192	0.08059	0.00010482	0.1856	0.1078
rs28547246	14:55635685	0.08059	0.000104771	0.1857	0.1078
rs10140881	14:55633527	0.08059	0.000104747	0.186	0.1078
rs2182207	14:55589803	0.18058	0.000103869	0.003142	0.1727
rs8003279	14:55864130	#N/A	0.000103789	0	0
rs78273278	14:55439983	0.11278	0.000103653	0.2398	0.08411
rs7150234	14:55802181	0.19146	0.000103549	0.004722	0.1633
rs59323730	14:55439075	0.19449	0.00010319	0.0005858	0.1984
rs11627405	14:55911657	#N/A	0.000102979	0	0
rs937201618/rs937201618?	14:55469336	0.11264	0.000102809	0.2421	0.08368
rs45459500	14:55474190	0.11228	0.000102684	0.2424	0.08376
rs1555343764/rs66506675?	14:55887229	#N/A	0.000102669	0	0
rs17253633	14:55469917	0.11261	0.000102665	0.2425	0.08361
rs112970693	14:55914371	#N/A	0.000102577	0	0
rs66531545	14:55587460	0.1805	0.000102226	0.00325	0.1722
rs4898864	14:55910285	#N/A	0.000102185	0	0
rs66506675	14:55887227	#N/A	0.000102121	0	0
rs2274271	14:55655692	0.09059	0.0001021	0.2298	0.09221
rs2094103	14:55654183	0.09059	0.0001021	0.2298	0.09221
rs149692128	14:55948529	#N/A	0.000102094	0	0
rs10144326	14:55643908	0.09059	0.000102081	0.2298	0.0922
rs76629163	14:55300157	0.04966	0.000102063	0.2187	0.1298
rs58458194	14:55755640	0.18914	0.000102044	0.00475	0.1638
rs11845848	14:55638701	0.0906	0.000101906	0.2304	0.09212
rs13379158	14:55635830	0.0906	0.000101846	0.2305	0.0921
rs10134983	14:55635323	0.0906	0.000101808	0.2306	0.09208
rs28584311	14:55947046	#N/A	0.000101407	0	0
rs709939	14:55249345	0.42597	0.000101331	0.007787	0.1217
rs8012397	14:55596222	0.0828	0.000101316	0.1961	0.1043
rs77645756	14:55571010	0.18063	0.000101104	0.003247	0.1724
rs11851435	14:55921561	#N/A	0.000101097	0	0
rs200694373	14:55321730	0.01352	0.000100954	0.2229	0.255
rs4901566	14:55912663	#N/A	0.000100851	0	0
rs7144510	14:55940193	#N/A	0.000100764	0	0
rs66782529	14:55587867	0.18358	0.000100733	0.002972	0.1732
rs117681832	14:55286505	0.01758	0.000100225	0.2366	0.2056
rs1463720471/rs1473425922?	14:55460466	0.11322	0.000100129	0.2495	0.08238
rs67092614	14:55672055	0.18151	0.000100124	0.00361	0.1702
rs17740551	14:55751325	0.19078	9.9995e-05	0.004972	0.1621
rs10129695	14:55921995	#N/A	9.98722e-05	0	0
rs139062204	14:55961715	#N/A	9.94307e-05	0	0
rs112609579	14:55316541	0.04807	9.91373e-05	0.2312	0.129
rs1188071	14:55971462	#N/A	9.89413e-05	0	0
rs7145182	14:55905231	#N/A	9.87091e-05	0	0
rs10146713	14:55911597	#N/A	9.86346e-05	0	0
rs4901569	14:55912880	#N/A	9.86346e-05	0	0
rs3783649	14:55834410	0.18919	9.85447e-05	0.005138	0.1624
rs10537151	14:55769250	0.18865	9.83564e-05	0.006019	0.1596
rs58553156	14:55582694	0.18808	9.79716e-05	0.004955	0.1633
rs75558527	14:55983273	#N/A	9.79537e-05	0	0
rs11624679	14:55624244	0.18097	9.79334e-05	0.003776	0.1694
rs11624600	14:55624245	0.18096	9.79334e-05	0.003777	0.1694
rs2296489	14:55624977	0.18117	9.78726e-05	0.003791	0.1692
rs57033289	14:55623317	0.18115	9.78726e-05	0.003795	0.1692
rs2147970	14:55660217	0.18129	9.78044e-05	0.003811	0.1692
rs188338070	14:55540507	0.01566	9.77984e-05	0.1162	-0.3035
rs1212641	14:55496131	0.12613	9.77801e-05	0.1781	-0.09137
rs1187873	14:55500251	0.12613	9.77801e-05	0.1782	0.09137
rs55704705	14:55461340	0.11243	9.77672e-05	0.248	0.08275
rs1187874	14:55498103	0.12613	9.77599e-05	0.1782	-0.09136
rs137967950	14:55283242	0.06025	9.76088e-05	0.2114	0.1215
rs79694912	14:55277821	0.05866	9.76083e-05	0.09226	-0.1622
rs145480754	14:55865350	#N/A	9.76041e-05	0	0
rs2094436	14:55661495	0.18125	9.75023e-05	0.003825	0.1691
rs4040064	14:55678088	0.18124	9.74042e-05	0.003842	0.169
rs67588230	14:55667030	0.18126	9.73366e-05	0.00384	0.169
rs3759667	14:55658421	0.18127	9.73366e-05	0.003842	0.169
rs11622636	14:55647840	0.18125	9.73366e-05	0.003842	0.169
rs67958555	14:55670866	0.18124	9.73366e-05	0.003843	0.169
rs67215571	14:55673723	0.18124	9.73366e-05	0.003843	0.169
rs533260776	14:55522478	0.0136	9.71862e-05	0.1604	0.2852
rs112256464	14:55680361	0.18124	9.71712e-05	0.003845	0.1689
rs17672364	14:55705904	0.18118	9.71407e-05	0.003859	0.1688
rs67416413	14:55702263	0.18118	9.71407e-05	0.003861	0.1688
rs112563743	14:55704060	0.18117	9.71407e-05	0.003863	0.1688
rs3825614	14:55729387	0.18118	9.71407e-05	0.003863	0.1688
rs8005117	14:55725518	0.1812	9.69086e-05	0.003875	0.1687
rs66476033	14:55660863	0.1812	9.69031e-05	0.003783	0.1694
rs11621089	14:55804914	0.18199	9.68111e-05	0.00388	0.1686
rs2340936	14:55661241	0.18103	9.67992e-05	0.003882	0.169
rs575757864	14:55393909	0.02843	9.65408e-05	0.07814	-0.2393
rs59074935	14:55456080	0.11237	9.64503e-05	0.2499	0.08241
rs201803919	14:55321733	0.01352	9.62906e-05	0.2229	0.255
rs72715575	14:55472862	0.11276	9.60093e-05	0.2621	0.08024
rs10498472	14:55354869	0.04811	9.60001e-05	0.2354	0.1283
rs533450159	14:55429330	0.02848	9.59763e-05	0.07893	-0.2389
rs9919921	14:55695505	0.1812	9.5924e-05	0.003859	0.1688
rs7152390	14:55811701	0.18743	9.5915e-05	0.006014	0.1598
rs12879787	14:55931097	#N/A	9.58614e-05	0	0
rs80116807	14:55353558	0.04809	9.56312e-05	0.2367	0.128
rs2181741	14:55982363	#N/A	9.53803e-05	0	0
rs781758441	14:55486730	0.02849	9.5272e-05	0.0796	-0.2387
rs67008693	14:55702693	0.18109	9.52688e-05	0.003812	0.1691
rs142564028	14:55292591	0.01578	9.48923e-05	0.2466	0.2121
rs3783651	14:55850973	#N/A	9.45936e-05	0	0
rs566496082	14:55514851	0.02856	9.4578e-05	0.08055	-0.2378
rs138464181	14:55292574	0.01578	9.44639e-05	0.2478	0.2115
rs10143136	14:55743528	0.18753	9.4336e-05	0.005662	0.1613
rs10141396	14:55816925	0.18819	9.42369e-05	0.005655	0.1612
rs7157308	14:55782043	0.18884	9.40737e-05	0.005685	0.1606
rs35082180	14:55695579	0.08927	9.40604e-05	0.2555	0.0888
rs79146283	14:55970267	#N/A	9.404e-05	0	0
rs35577968	14:55837120	0.18192	9.39869e-05	0.003677	0.17
rs55710823	14:55597371	0.18417	9.3966e-05	0.00358	0.1699
rs2340943	14:55518007	0.13261	9.39654e-05	0.186	0.08712
rs58269011	14:55684388	0.1802	9.37707e-05	0.004169	0.1678
rs67386901	14:55757364	0.18842	9.37052e-05	0.005728	0.1606
rs55843949	14:55520000	0.13273	9.3162e-05	0.188	0.08672
rs10147254	14:55850315	#N/A	9.30773e-05	0	0
rs9323285	14:55863829	#N/A	9.26172e-05	0	0
rs7156733	14:55247190	0.02753	9.25976e-05	0.3073	0.1434
rs17672058	14:55673394	0.18124	9.25092e-05	0.003834	0.169
rs56166765	14:55738018	0.18855	9.22591e-05	0.005935	0.1598
rs11848456	14:55755392	0.18864	9.17913e-05	0.005998	0.1595
rs10134317	14:55793448	0.18872	9.17913e-05	0.00601	0.1595
rs7151581	14:55788445	0.18873	9.17323e-05	0.006004	0.1595
rs66551709	14:55791022	0.18871	9.17323e-05	0.00602	0.1595
rs35112084	14:55781100	0.18872	9.17323e-05	0.006022	0.1595
rs2026633	14:55789177	0.18871	9.17323e-05	0.006026	0.1595
rs375218206	14:55787786	0.18896	9.17107e-05	0.006024	0.1596
rs7154831	14:55823965	0.18869	9.16361e-05	0.006047	0.1594
rs78205412	14:55781250	0.18871	9.15772e-05	0.006028	0.1594
rs67795323	14:55797833	0.18871	9.15772e-05	0.006033	0.1594
rs7147247	14:55777713	0.18871	9.15772e-05	0.006033	0.1594
rs68138420	14:55777967	0.18871	9.15772e-05	0.006034	0.1594
rs73263927	14:55778808	0.18871	9.15772e-05	0.006035	0.1594
rs7159824	14:55772536	0.18871	9.15772e-05	0.006036	0.1594
rs10129505	14:55776375	0.18842	9.15558e-05	0.006049	0.1595
rs7151754	14:55788501	0.18871	9.15185e-05	0.006028	0.1594
rs7154796	14:55771458	0.18857	9.14609e-05	0.005906	0.1599
rs2297816	14:55833038	0.18869	9.14225e-05	0.006051	0.1593
rs58296156	14:55828327	0.18869	9.14225e-05	0.006051	0.1593
rs7158791	14:55828607	0.18869	9.14225e-05	0.006051	0.1593
rs10142803	14:55743307	0.18869	9.14225e-05	0.006052	0.1593
rs9919932	14:55814080	0.18869	9.14225e-05	0.006052	0.1593
rs11158037	14:55832152	0.18869	9.14225e-05	0.006052	0.1593
rs2880103	14:55737832	0.18869	9.14225e-05	0.006052	0.1593
rs11848575	14:55755788	0.18869	9.14225e-05	0.006053	0.1593
rs11158034	14:55753560	0.18869	9.14225e-05	0.006054	0.1593
rs7155954	14:55750943	0.18869	9.14225e-05	0.006057	0.1593
rs4580079	14:55780366	0.18863	9.14012e-05	0.006074	0.1594
rs10138608	14:55930132	#N/A	9.13345e-05	0	0
rs10133675	14:55923899	#N/A	9.12711e-05	0	0
rs1972221	14:55785381	0.18867	9.10349e-05	0.006115	0.1592
rs10129535	14:55922017	#N/A	9.09615e-05	0	0
rs10151647	14:55934438	#N/A	9.08684e-05	0	0
rs397704639	14:55533145	0.132	9.07378e-05	0.1683	0.09089
rs8014380	14:55936676	#N/A	9.05898e-05	0	0
rs7140628	14:55760681	0.18816	9.04606e-05	0.006203	0.1589
rs79163357	14:55738449	0.18922	9.01569e-05	0.006253	0.1587
rs3831294	14:55839024	0.18909	9.00789e-05	0.005536	0.1611
rs56092754	14:55962698	#N/A	9.00004e-05	0	0
rs752845798	14:55285624	0.02865	8.98451e-05	0.08752	-0.2299
rs149573828	14:55829762	0.06797	8.96219e-05	0.2054	0.1128
rs397933059	14:55862083	#N/A	8.92925e-05	0	0
rs9323271	14:55241645	0.02279	8.91142e-05	0.2042	0.1948
rs8006657	14:55245149	0.48897	8.89563e-05	0.01099	0.114
rs8005450	14:55799165	0.18778	8.8456e-05	0.006536	0.1582
rs7150763	14:55839801	0.18849	8.84353e-05	0.005789	0.1603
rs17675223	14:55862236	#N/A	8.8327e-05	0	0
rs10131562	14:55847015	#N/A	8.81533e-05	0	0
rs12050123	14:55840386	0.18884	8.79972e-05	0.005849	0.16
rs191092851	14:55495272	0.0178	8.77039e-05	0.2572	0.2004
rs79825834	14:55287536	0.05867	8.76094e-05	0.2417	0.1147
rs1307318	14:55976570	#N/A	8.75925e-05	0	0
rs1188078	14:55978227	#N/A	8.75621e-05	0	0
rs1188080	14:55979753	#N/A	8.75317e-05	0	0
rs534440115	14:55838491	0.01511	8.72848e-05	0.1134	-0.305
rs4525413	14:55661138	0.18519	8.72795e-05	0.004477	0.1655
rs554030384	14:55410837	0.01858	8.72313e-05	0.1933	0.2324
rs9919923	14:55813899	0.18702	8.71245e-05	0.007657	0.1557
rs397725232	14:55618061	0.18195	8.68613e-05	0.004982	0.1643
rs10139683	14:55742292	0.18689	8.68445e-05	0.007907	0.155
rs10132453	14:55840851	0.18869	8.66607e-05	0.006051	0.1593
rs7161439	14:55846850	#N/A	8.66068e-05	0	0
rs72717738	14:55842761	0.18864	8.61623e-05	0.006136	0.1591
rs8014540	14:55841688	0.18801	8.60518e-05	0.006178	0.1594
rs149679097	14:55735483	0.01886	8.59126e-05	0.1675	-0.2442
rs67412516	14:55853237	#N/A	8.56626e-05	0	0
rs34720069	14:55924814	#N/A	8.55708e-05	0	0
rs10131730	14:55840092	0.18861	8.54236e-05	0.006255	0.1588
rs78138184	14:55436571	0.02435	8.52906e-05	0.2733	0.1657
rs12431984	14:55940818	#N/A	8.51271e-05	0	0
rs28714246	14:55923333	#N/A	8.50201e-05	0	0
rs10136199	14:55923962	#N/A	8.49375e-05	0	0
rs34509040	14:55924436	#N/A	8.48721e-05	0	0
rs17738594	14:55269778	0.09971	8.45434e-05	0.1181	-0.1192
rs12879987	14:55931307	#N/A	8.42325e-05	0	0
rs12897716	14:55934423	#N/A	8.42325e-05	0	0
rs10140081	14:55925629	#N/A	8.42325e-05	0	0
rs534919896	14:55769476	0.0125	8.42023e-05	0.2555	0.2295
rs139548910	14:55825341	0.18819	8.3616e-05	0.007432	0.1557
rs199667224	14:55909100	#N/A	8.33949e-05	0	0
rs150403233	14:55808239	0.01895	8.29309e-05	0.1648	-0.244
rs143603186	14:55794770	0.01891	8.26198e-05	0.1659	-0.2439
rs143719146	14:55784849	0.01891	8.25136e-05	0.1662	-0.244
rs147302124	14:55862741	#N/A	8.21311e-05	0	0
rs17128145	14:55536406	0.24875	8.18066e-05	0.01107	0.1309
rs2341883	14:55985012	#N/A	8.10002e-05	0	0
rs17127909	14:55227490	0.01927	8.09395e-05	0.5136	-0.109
rs117080649	14:55229046	0.01491	8.08053e-05	0.05317	0.3664
rs140744644	14:55357051	0.017	8.07032e-05	0.2696	0.1942

## Sheet: Supplementary Data 7
Supplementary Data 7. Joint Analysis. Statistical models evaluating sex, age, rs140884539, and rs12323905 combined effects on neopterin levels.
SE= standard error
Model tested	Predictors	Beta	SE	P-value	Adjusted R-squared
Neopterin ~ Sex + Age + rs12323905 + rs140884539	Sex (Females)	0.769597	0.055918	1.41417e-39	0.2312
	Age	0.019406	0.001952	2.82637e-22
	rs12323905-T	0.179169	0.053512	0.000844
	rs140884539-C	0.34645	0.105689	0.001082
Neopterin ~ Sex + Age + rs12323905	Sex (Females)	0.763154	0.056157	1.04175e-38	0.2237
	Age	0.019503	0.001961	2.76741e-22
	rs12323905-T	0.254233	0.048601	2.06e-07
Neopterin ~ Sex + Age + rs140884539	Sex (Females)	0.76943	0.056205	3.27662e-39	0.2234
	Age	0.019349	0.001962	5.82756e-22
	rs140884539-C	0.497881	0.096012	2.6081e-07
Neopterin ~ Sex + Age	Sex (Females)	0.75797	0.056886	2.16e-37	0.2032
	Age	0.019476	0.001987	1.01e-21
Neopterin ~ Sex	Sex (Females)	0.71857	0.05939	1.53057e-31	0.1272
Neopterin ~ Age	Age	0.01761	0.00215	8.04e-16	0.06208

## Sheet: Supplementary Data 8
Supplementary Data 8. Summary statistics of eQTL SardiNIA data. TSS=Transcription Start Site
Chromosome	SNP Position (Build 37)	Allele 1	Allele 2	Trait	Trait Chromosome	Trait TSS Position	Effect	Standar Error	P-value
14	55304009	G	A	ENSG00000131979.14	14	55369570	-0.767	0.091	4.361e-17
14	55304061	G	A	ENSG00000131979.14	14	55369570	-0.766	0.091	5.63e-17
14	55325583	T	G	ENSG00000131979.14	14	55369570	-0.753	0.091	1.485e-16
14	55314949	G	T	ENSG00000131979.14	14	55369570	-0.753	0.091	1.488e-16
14	55322851	T	C	ENSG00000131979.14	14	55369570	-0.753	0.091	1.488e-16
14	55310492	G	A	ENSG00000131979.14	14	55369570	-0.753	0.091	1.489e-16
14	55320785	G	A	ENSG00000131979.14	14	55369570	-0.753	0.091	1.489e-16
14	55311569	C	T	ENSG00000131979.14	14	55369570	-0.753	0.091	1.493e-16
14	55306240	C	A	ENSG00000131979.14	14	55369570	-0.753	0.091	1.496e-16
14	55306457	G	C	ENSG00000131979.14	14	55369570	-0.753	0.091	1.496e-16
14	55320563	T	C	ENSG00000131979.14	14	55369570	-0.754	0.091	1.518e-16
14	55329080	C	G	ENSG00000131979.14	14	55369570	-0.75	0.091	1.834e-16
14	55301454	A	G	ENSG00000131979.14	14	55369570	-0.759	0.092	1.862e-16
14	55295940	C	G	ENSG00000131979.14	14	55369570	-0.748	0.091	1.868e-16
14	55301494	G	A	ENSG00000131979.14	14	55369570	-0.749	0.091	2.237e-16
14	55300378	C	T	ENSG00000131979.14	14	55369570	-0.749	0.091	2.239e-16
14	55297043	G	T	ENSG00000131979.14	14	55369570	-0.749	0.091	2.25e-16
14	55296729	T	G	ENSG00000131979.14	14	55369570	-0.749	0.091	2.254e-16
14	55291048	T	C	ENSG00000131979.14	14	55369570	-0.749	0.091	2.262e-16
14	55285160	C	T	ENSG00000131979.14	14	55369570	-0.749	0.091	2.27e-16
14	55328921	T	A	ENSG00000131979.14	14	55369570	-0.761	0.094	4.958e-16
14	55325862	A	T	ENSG00000131979.14	14	55369570	-0.743	0.092	5.065e-16
14	55330064	C	T	ENSG00000131979.14	14	55369570	-0.74	0.092	7.069e-16
14	55347786	G	A	ENSG00000131979.14	14	55369570	-0.674	0.087	7.612e-15
14	55349549	C	T	ENSG00000131979.14	14	55369570	-0.67	0.086	7.83e-15
14	55339016	G	A	ENSG00000131979.14	14	55369570	-0.673	0.087	8.425e-15
14	55343107	G	A	ENSG00000131979.14	14	55369570	-0.67	0.086	9.623e-15
14	55338256	A	G	ENSG00000131979.14	14	55369570	-0.67	0.086	9.625e-15
14	55342077	C	T	ENSG00000131979.14	14	55369570	-0.67	0.086	9.626e-15
14	55347916	T	A	ENSG00000131979.14	14	55369570	-0.67	0.086	9.651e-15
14	55348666	T	C	ENSG00000131979.14	14	55369570	-0.67	0.086	9.659e-15
14	55343344	T	G	ENSG00000131979.14	14	55369570	-0.67	0.087	9.979e-15
14	55338340	C	T	ENSG00000131979.14	14	55369570	-0.664	0.087	2.288e-14
14	55351179	T	C	ENSG00000131979.14	14	55369570	-0.658	0.087	3.251e-14
14	55351266	T	C	ENSG00000131979.14	14	55369570	-0.658	0.087	3.252e-14
14	55352041	T	C	ENSG00000131979.14	14	55369570	-0.658	0.087	3.252e-14
14	55351579	G	C	ENSG00000131979.14	14	55369570	-0.658	0.087	3.253e-14
14	55353368	C	T	ENSG00000131979.14	14	55369570	-0.658	0.087	3.258e-14
14	55361836	G	A	ENSG00000131979.14	14	55369570	-0.638	0.085	8.197e-14
14	55346129	T	G	ENSG00000131979.14	14	55369570	-0.611	0.083	1.5e-13
14	55331772	A	G	ENSG00000131979.14	14	55369570	-0.611	0.083	1.609e-13
14	55357742	A	G	ENSG00000131979.14	14	55369570	-0.584	0.081	7.369e-13
14	55358877	A	G	ENSG00000131979.14	14	55369570	-0.585	0.082	9.407e-13
14	55360139	T	A	ENSG00000131979.14	14	55369570	-0.585	0.082	9.422e-13
14	55360836	T	A	ENSG00000131979.14	14	55369570	-0.585	0.082	9.436e-13
14	55365786	C	A	ENSG00000131979.14	14	55369570	-0.616	0.087	1.332e-12
14	55356525	G	C	ENSG00000131979.14	14	55369570	-0.579	0.082	1.917e-12
14	55357502	G	A	ENSG00000131979.14	14	55369570	-0.579	0.082	1.918e-12
14	55363470	A	G	ENSG00000131979.14	14	55369570	-0.573	0.084	7.203e-12
14	55365381	A	G	ENSG00000131979.14	14	55369570	-0.569	0.084	1.04e-11
14	55363592	G	A	ENSG00000131979.14	14	55369570	-0.569	0.084	1.062e-11
14	55365952	G	T	ENSG00000131979.14	14	55369570	-0.59	0.087	1.284e-11
14	55443602	A	G	ENSG00000131979.14	14	55369570	-0.529	0.081	5.356e-11
14	55546326	T	C	ENSG00000131979.14	14	55369570	-0.486	0.075	8.633e-11
14	55335389	G	A	ENSG00000131979.14	14	55369570	-0.502	0.078	1.255e-10
14	55328635	C	T	ENSG00000131979.14	14	55369570	-0.514	0.081	1.702e-10
14	55329274	C	T	ENSG00000131979.14	14	55369570	-0.507	0.08	2.035e-10
14	55427364	T	G	ENSG00000131979.14	14	55369570	-0.617	0.097	2.299e-10
14	55420673	C	T	ENSG00000131979.14	14	55369570	-0.591	0.094	3.103e-10
14	55426547	C	G	ENSG00000131979.14	14	55369570	-0.59	0.094	3.138e-10
14	55409823	C	T	ENSG00000131979.14	14	55369570	-0.59	0.094	3.162e-10
14	55397257	T	G	ENSG00000131979.14	14	55369570	-0.59	0.094	3.17e-10
14	55394692	G	T	ENSG00000131979.14	14	55369570	-0.59	0.094	3.172e-10
14	55381070	C	T	ENSG00000131979.14	14	55369570	-0.59	0.094	3.173e-10
14	55379945	G	A	ENSG00000131979.14	14	55369570	-0.59	0.094	3.175e-10
14	55379215	T	A	ENSG00000131979.14	14	55369570	-0.59	0.094	3.178e-10
14	55371579	C	T	ENSG00000131979.14	14	55369570	-0.59	0.094	3.184e-10
14	55370620	G	A	ENSG00000131979.14	14	55369570	-0.59	0.094	3.187e-10
14	55370680	C	A	ENSG00000131979.14	14	55369570	-0.59	0.094	3.187e-10
14	55290019	C	T	ENSG00000131979.14	14	55369570	-0.466	0.074	3.357e-10
14	55327537	G	A	ENSG00000131979.14	14	55369570	-0.487	0.078	3.784e-10
14	55548739	C	G	ENSG00000131979.14	14	55369570	-0.493	0.079	4.625e-10
14	55565772	C	T	ENSG00000131979.14	14	55369570	-0.492	0.079	5.075e-10
14	55565759	G	A	ENSG00000131979.14	14	55369570	-0.492	0.079	5.079e-10
14	55556252	T	C	ENSG00000131979.14	14	55369570	-0.495	0.08	5.135e-10
14	55567042	T	C	ENSG00000131979.14	14	55369570	-0.487	0.079	7.265e-10
14	55567991	T	C	ENSG00000131979.14	14	55369570	-0.487	0.079	7.297e-10
14	55559662	T	C	ENSG00000131979.14	14	55369570	-0.482	0.079	8.298e-10
14	55559029	C	T	ENSG00000131979.14	14	55369570	-0.482	0.079	8.303e-10
14	55559474	G	A	ENSG00000131979.14	14	55369570	-0.482	0.079	8.307e-10
14	55564526	G	T	ENSG00000131979.14	14	55369570	-0.482	0.079	8.312e-10
14	55564641	T	C	ENSG00000131979.14	14	55369570	-0.482	0.079	8.314e-10
14	55378991	C	T	ENSG00000131979.14	14	55369570	-0.571	0.093	8.345e-10
14	55565165	T	C	ENSG00000131979.14	14	55369570	-0.482	0.079	8.991e-10
14	55336359	C	T	ENSG00000131979.14	14	55369570	0.818	0.135	1.279e-09
14	55336360	A	G	ENSG00000131979.14	14	55369570	0.818	0.135	1.279e-09
14	55450209	G	A	ENSG00000131979.14	14	55369570	-0.562	0.093	1.346e-09
14	55456080	T	C	ENSG00000131979.14	14	55369570	-0.562	0.093	1.346e-09
14	55461340	G	A	ENSG00000131979.14	14	55369570	-0.562	0.093	1.346e-09
14	55469917	T	C	ENSG00000131979.14	14	55369570	-0.562	0.093	1.346e-09
14	55474190	A	G	ENSG00000131979.14	14	55369570	-0.562	0.093	1.347e-09
14	55565875	A	C	ENSG00000131979.14	14	55369570	-0.469	0.077	1.358e-09
14	55386646	T	C	ENSG00000131979.14	14	55369570	-0.546	0.091	1.904e-09
14	55386662	G	A	ENSG00000131979.14	14	55369570	-0.546	0.091	1.904e-09
14	55381790	G	A	ENSG00000131979.14	14	55369570	-0.534	0.089	2.197e-09
14	55560626	T	C	ENSG00000131979.14	14	55369570	-0.47	0.079	2.431e-09
14	55375602	C	A	ENSG00000131979.14	14	55369570	-0.531	0.089	2.598e-09
14	55351517	C	A	ENSG00000131979.14	14	55369570	-0.495	0.083	2.623e-09
14	55388723	G	A	ENSG00000131979.14	14	55369570	-0.53	0.089	2.681e-09
14	55381226	T	C	ENSG00000131979.14	14	55369570	-0.53	0.089	2.682e-09
14	55382113	A	G	ENSG00000131979.14	14	55369570	-0.53	0.089	2.682e-09
14	55383145	A	G	ENSG00000131979.14	14	55369570	-0.53	0.089	2.682e-09
14	55384451	T	G	ENSG00000131979.14	14	55369570	-0.53	0.089	2.682e-09
14	55385327	C	G	ENSG00000131979.14	14	55369570	-0.53	0.089	2.682e-09
14	55385723	A	G	ENSG00000131979.14	14	55369570	-0.53	0.089	2.682e-09
14	55380896	T	C	ENSG00000131979.14	14	55369570	-0.53	0.089	2.685e-09
14	55375426	G	A	ENSG00000131979.14	14	55369570	-0.53	0.089	2.686e-09
14	55375844	T	G	ENSG00000131979.14	14	55369570	-0.53	0.089	2.692e-09
14	55472862	G	A	ENSG00000131979.14	14	55369570	-0.552	0.093	2.82e-09
14	55487496	C	G	ENSG00000131979.14	14	55369570	-0.539	0.091	3.337e-09
14	55458902	G	A	ENSG00000131979.14	14	55369570	-0.547	0.093	3.469e-09
14	55337653	G	A	ENSG00000131979.14	14	55369570	0.821	0.14	4.243e-09
14	55337673	T	C	ENSG00000131979.14	14	55369570	0.821	0.14	4.243e-09
14	55348837	C	G	ENSG00000131979.14	14	55369570	0.767	0.131	4.98e-09
14	55335747	A	G	ENSG00000131979.14	14	55369570	0.668	0.114	5.17e-09
14	55341720	A	C	ENSG00000131979.14	14	55369570	0.668	0.114	5.192e-09
14	55520000	T	G	ENSG00000131979.14	14	55369570	-0.505	0.087	5.949e-09
14	55518007	C	T	ENSG00000131979.14	14	55369570	-0.505	0.087	6.326e-09
14	55374601	T	A	ENSG00000131979.14	14	55369570	-0.523	0.09	6.478e-09
14	55350696	A	G	ENSG00000131979.14	14	55369570	0.757	0.131	7.186e-09
14	55351185	T	G	ENSG00000131979.14	14	55369570	0.757	0.131	7.186e-09
14	55353187	G	A	ENSG00000131979.14	14	55369570	0.757	0.131	7.186e-09
14	55353717	G	A	ENSG00000131979.14	14	55369570	0.757	0.131	7.186e-09
14	55349103	T	C	ENSG00000131979.14	14	55369570	0.757	0.131	7.187e-09
14	55350666	G	T	ENSG00000131979.14	14	55369570	0.757	0.131	7.187e-09
14	55349258	C	T	ENSG00000131979.14	14	55369570	0.757	0.131	7.189e-09
14	55336277	C	T	ENSG00000131979.14	14	55369570	0.757	0.131	7.19e-09
14	55336875	G	T	ENSG00000131979.14	14	55369570	0.757	0.131	7.19e-09
14	55336963	T	C	ENSG00000131979.14	14	55369570	0.757	0.131	7.19e-09
14	55337129	C	T	ENSG00000131979.14	14	55369570	0.757	0.131	7.19e-09
14	55343067	C	T	ENSG00000131979.14	14	55369570	0.757	0.131	7.19e-09
14	55338321	A	G	ENSG00000131979.14	14	55369570	0.757	0.131	7.191e-09
14	55343879	T	C	ENSG00000131979.14	14	55369570	0.757	0.131	7.192e-09
14	55344015	T	C	ENSG00000131979.14	14	55369570	0.757	0.131	7.192e-09
14	55344901	C	T	ENSG00000131979.14	14	55369570	0.757	0.131	7.192e-09
14	55346070	C	T	ENSG00000131979.14	14	55369570	0.757	0.131	7.192e-09
14	55346373	A	G	ENSG00000131979.14	14	55369570	0.757	0.131	7.192e-09
14	55346671	C	A	ENSG00000131979.14	14	55369570	0.757	0.131	7.192e-09
14	55346773	C	T	ENSG00000131979.14	14	55369570	0.757	0.131	7.192e-09
14	55348118	C	T	ENSG00000131979.14	14	55369570	0.757	0.131	7.192e-09
14	55348373	G	A	ENSG00000131979.14	14	55369570	0.757	0.131	7.192e-09
14	55555368	C	G	ENSG00000131979.14	14	55369570	-0.51	0.088	8.295e-09
14	55555394	A	T	ENSG00000131979.14	14	55369570	-0.51	0.088	8.301e-09
14	55382105	C	T	ENSG00000131979.14	14	55369570	0.766	0.133	9.148e-09
14	55385153	C	T	ENSG00000131979.14	14	55369570	0.765	0.133	9.633e-09
14	55368986	G	C	ENSG00000131979.14	14	55369570	0.758	0.133	1.229e-08
14	55315005	T	C	ENSG00000131979.14	14	55369570	-0.428	0.076	1.538e-08
14	55364169	G	A	ENSG00000131979.14	14	55369570	0.734	0.13	1.672e-08
14	55363916	C	T	ENSG00000131979.14	14	55369570	0.734	0.13	1.673e-08
14	55357771	C	T	ENSG00000131979.14	14	55369570	0.733	0.13	1.677e-08
14	55382219	A	G	ENSG00000131979.14	14	55369570	-0.812	0.144	1.792e-08
14	55382196	C	G	ENSG00000131979.14	14	55369570	0.773	0.138	1.968e-08
14	55553404	G	A	ENSG00000131979.14	14	55369570	-0.49	0.087	2.149e-08
14	55549917	A	C	ENSG00000131979.14	14	55369570	-0.489	0.087	2.165e-08
14	55554917	A	G	ENSG00000131979.14	14	55369570	-0.489	0.087	2.191e-08
14	55556914	T	A	ENSG00000131979.14	14	55369570	-0.489	0.087	2.218e-08
14	55558974	A	G	ENSG00000131979.14	14	55369570	-0.488	0.087	2.302e-08
14	55304080	G	A	ENSG00000131979.14	14	55369570	-0.426	0.076	2.435e-08
14	55370121	C	T	ENSG00000131979.14	14	55369570	0.732	0.131	2.616e-08
14	55390025	G	A	ENSG00000131979.14	14	55369570	-0.599	0.109	3.405e-08
14	55381369	T	G	ENSG00000131979.14	14	55369570	-0.599	0.109	3.407e-08
14	55319514	G	A	ENSG00000131979.14	14	55369570	-0.415	0.075	3.61e-08
14	55315908	G	A	ENSG00000131979.14	14	55369570	-0.415	0.075	3.618e-08
14	55316270	A	G	ENSG00000131979.14	14	55369570	-0.415	0.075	3.618e-08
14	55316512	C	T	ENSG00000131979.14	14	55369570	-0.415	0.075	3.618e-08
14	55564473	T	C	ENSG00000131979.14	14	55369570	-0.475	0.087	4.252e-08
14	55359653	C	T	ENSG00000131979.14	14	55369570	0.724	0.134	6.518e-08
14	55359664	G	C	ENSG00000131979.14	14	55369570	0.724	0.134	6.518e-08
14	55297916	T	C	ENSG00000131979.14	14	55369570	-0.404	0.075	7.265e-08
14	55292020	A	G	ENSG00000131979.14	14	55369570	-0.397	0.074	7.71e-08
14	55290469	G	T	ENSG00000131979.14	14	55369570	-0.397	0.074	7.717e-08
14	55291644	G	A	ENSG00000131979.14	14	55369570	-0.397	0.074	7.718e-08
14	55285588	T	G	ENSG00000131979.14	14	55369570	-0.397	0.074	7.725e-08
14	55288924	G	A	ENSG00000131979.14	14	55369570	-0.397	0.074	7.729e-08
14	55522738	G	A	ENSG00000131979.14	14	55369570	0.544	0.101	8.158e-08
14	55496131	C	G	ENSG00000131979.14	14	55369570	-0.469	0.088	1.074e-07
14	55498103	G	A	ENSG00000131979.14	14	55369570	-0.469	0.088	1.075e-07
14	55500251	T	C	ENSG00000131979.14	14	55369570	-0.469	0.088	1.075e-07
14	55374303	T	C	ENSG00000131979.14	14	55369570	0.708	0.134	1.204e-07
14	55374309	C	T	ENSG00000131979.14	14	55369570	0.708	0.134	1.206e-07
14	55318346	C	A	ENSG00000131979.14	14	55369570	-0.41	0.078	1.274e-07
14	55337869	T	G	ENSG00000131979.14	14	55369570	0.729	0.139	1.428e-07
14	55328429	G	A	ENSG00000131979.14	14	55369570	-0.398	0.076	1.805e-07
14	55291521	G	A	ENSG00000131979.14	14	55369570	-0.373	0.072	2.207e-07
14	55340247	G	C	ENSG00000131979.14	14	55369570	0.728	0.141	2.345e-07
14	55337939	A	G	ENSG00000131979.14	14	55369570	0.717	0.14	2.749e-07
14	55337916	A	G	ENSG00000131979.14	14	55369570	0.717	0.14	2.855e-07
14	55237120	G	A	ENSG00000131979.14	14	55369570	-1.01	0.201	4.949e-07
14	55237193	G	A	ENSG00000131979.14	14	55369570	-1.01	0.201	4.949e-07
14	55241645	C	G	ENSG00000131979.14	14	55369570	-1.036	0.207	5.567e-07
14	55508277	A	C	ENSG00000131979.14	14	55369570	-0.527	0.106	6.003e-07
14	55341903	C	T	ENSG00000131979.14	14	55369570	0.677	0.137	7.178e-07
14	55903857	T	C	ENSG00000131979.14	14	55369570	0.561	0.114	8.176e-07
14	55222475	C	T	ENSG00000131979.14	14	55369570	-0.293	0.062	1.891e-06
14	55382329	A	G	ENSG00000131979.14	14	55369570	-0.602	0.126	1.925e-06
14	55901282	C	T	ENSG00000131979.14	14	55369570	0.521	0.113	3.728e-06
14	55363794	C	T	ENSG00000131979.14	14	55369570	-0.502	0.111	5.802e-06
14	55306804	C	A	ENSG00000131979.14	14	55369570	0.298	0.066	7.038e-06
14	55822095	G	T	ENSG00000131979.14	14	55369570	-0.374	0.084	8.221e-06
14	55568140	C	T	ENSG00000131979.14	14	55369570	0.393	0.089	9.426e-06
14	55351993	A	T	ENSG00000131979.14	14	55369570	0.751	0.171	1.143e-05
14	55215984	A	G	ENSG00000131979.14	14	55369570	0.261	0.06	1.196e-05
14	55075909	C	A	ENSG00000131979.14	14	55369570	0.894	0.207	1.555e-05
14	55221543	T	C	ENSG00000131979.14	14	55369570	0.257	0.06	1.703e-05
14	55219212	G	C	ENSG00000131979.14	14	55369570	0.257	0.06	1.704e-05
14	55204869	A	C	ENSG00000131979.14	14	55369570	0.254	0.059	1.858e-05
14	55205091	G	A	ENSG00000131979.14	14	55369570	0.254	0.059	1.859e-05
14	55218161	A	C	ENSG00000131979.14	14	55369570	0.253	0.06	2.24e-05
14	55543507	G	A	ENSG00000131979.14	14	55369570	0.366	0.088	3.069e-05
14	55541366	G	T	ENSG00000131979.14	14	55369570	0.365	0.088	3.101e-05
14	55542208	G	A	ENSG00000131979.14	14	55369570	0.365	0.088	3.101e-05
14	55544476	T	C	ENSG00000131979.14	14	55369570	0.365	0.088	3.101e-05
14	55534370	C	T	ENSG00000131979.14	14	55369570	0.365	0.088	3.102e-05
14	55543244	C	T	ENSG00000131979.14	14	55369570	0.365	0.088	3.102e-05
14	55559302	G	C	ENSG00000131979.14	14	55369570	0.361	0.087	3.49e-05
14	55561130	C	T	ENSG00000131979.14	14	55369570	0.361	0.087	3.49e-05
14	55562916	G	A	ENSG00000131979.14	14	55369570	0.361	0.087	3.49e-05
14	55559540	G	A	ENSG00000131979.14	14	55369570	0.361	0.087	3.513e-05
14	55683908	T	C	ENSG00000131979.14	14	55369570	-0.385	0.095	4.698e-05
14	55216257	A	G	ENSG00000131979.14	14	55369570	-0.307	0.076	5.041e-05
14	55640323	A	C	ENSG00000131979.14	14	55369570	-0.335	0.083	5.116e-05
14	55494090	G	A	ENSG00000131979.14	14	55369570	0.364	0.09	5.217e-05
14	55494091	G	A	ENSG00000131979.14	14	55369570	0.364	0.09	5.217e-05
14	55770381	A	T	ENSG00000131979.14	14	55369570	-0.673	0.167	5.673e-05
14	55212301	A	T	ENSG00000131979.14	14	55369570	-0.303	0.076	6.181e-05
14	55404229	A	G	ENSG00000131979.14	14	55369570	0.425	0.106	6.34e-05
14	55448675	T	A	ENSG00000131979.14	14	55369570	0.425	0.106	6.351e-05
14	55411744	T	C	ENSG00000131979.14	14	55369570	0.425	0.106	6.354e-05
14	55455015	T	C	ENSG00000131979.14	14	55369570	0.425	0.106	6.367e-05
14	55232741	C	T	ENSG00000131979.14	14	55369570	-0.259	0.065	6.493e-05
14	55458234	T	C	ENSG00000131979.14	14	55369570	0.427	0.107	6.519e-05
14	55470098	G	A	ENSG00000131979.14	14	55369570	0.424	0.106	6.741e-05
14	55445126	C	A	ENSG00000131979.14	14	55369570	0.424	0.106	6.941e-05
14	55447369	A	G	ENSG00000131979.14	14	55369570	0.424	0.107	6.978e-05
14	55558829	G	T	ENSG00000131979.14	14	55369570	0.348	0.088	7.036e-05
14	55558836	C	G	ENSG00000131979.14	14	55369570	0.348	0.088	7.036e-05
14	55596222	A	C	ENSG00000131979.14	14	55369570	-0.39	0.098	7.583e-05
14	55212242	G	C	ENSG00000131979.14	14	55369570	-0.299	0.076	7.754e-05
14	55640671	T	A	ENSG00000131979.14	14	55369570	-0.399	0.101	7.895e-05
14	56067730	C	T	ENSG00000131979.14	14	55369570	0.934	0.239	9.384e-05
14	55436571	C	A	ENSG00000131979.14	14	55369570	-0.835	0.217	0.0001152
14	54483567	A	C	ENSG00000131979.14	14	55369570	0.857	0.223	0.0001223
14	54492146	C	T	ENSG00000131979.14	14	55369570	0.856	0.223	0.0001232
14	54495162	T	C	ENSG00000131979.14	14	55369570	0.856	0.223	0.0001233
14	54557241	A	G	ENSG00000131979.14	14	55369570	0.855	0.223	0.0001256
14	54558351	T	C	ENSG00000131979.14	14	55369570	0.855	0.223	0.0001256
14	54565950	T	C	ENSG00000131979.14	14	55369570	0.855	0.223	0.0001256
14	54562488	C	G	ENSG00000131979.14	14	55369570	0.855	0.223	0.0001257
14	55497948	G	A	ENSG00000131979.14	14	55369570	0.344	0.09	0.0001295
14	55654183	T	C	ENSG00000131979.14	14	55369570	-0.348	0.092	0.0001419
14	55635685	A	G	ENSG00000131979.14	14	55369570	-0.381	0.101	0.0001505
14	55641192	C	T	ENSG00000131979.14	14	55369570	-0.381	0.101	0.0001505
14	55647798	A	C	ENSG00000131979.14	14	55369570	-0.381	0.101	0.0001505
14	55651553	A	G	ENSG00000131979.14	14	55369570	-0.381	0.101	0.0001505
14	55651957	G	A	ENSG00000131979.14	14	55369570	-0.381	0.101	0.0001505
14	55654409	C	T	ENSG00000131979.14	14	55369570	-0.381	0.101	0.0001505
14	55655083	C	A	ENSG00000131979.14	14	55369570	-0.381	0.101	0.0001505
14	55633527	T	C	ENSG00000131979.14	14	55369570	-0.381	0.101	0.0001509
14	55679032	C	T	ENSG00000131979.14	14	55369570	-0.361	0.096	0.0001627
14	55686601	C	G	ENSG00000131979.14	14	55369570	-0.361	0.096	0.0001627
14	55210663	T	C	ENSG00000131979.14	14	55369570	-0.242	0.064	0.0001751
14	55635830	A	C	ENSG00000131979.14	14	55369570	-0.341	0.091	0.0001835
14	55638701	T	G	ENSG00000131979.14	14	55369570	-0.341	0.091	0.0001836
14	55643908	A	G	ENSG00000131979.14	14	55369570	-0.341	0.091	0.0001837
14	55655692	C	T	ENSG00000131979.14	14	55369570	-0.341	0.091	0.0001848
14	55566986	T	C	ENSG00000131979.14	14	55369570	0.349	0.093	0.0001884
14	55635323	C	T	ENSG00000131979.14	14	55369570	-0.341	0.091	0.000193
14	55860214	C	T	ENSG00000131979.14	14	55369570	-0.405	0.109	0.0002119
14	55687877	A	G	ENSG00000131979.14	14	55369570	-0.639	0.173	0.0002157
14	55752042	A	T	ENSG00000131979.14	14	55369570	-0.521	0.141	0.0002201
14	55853799	T	C	ENSG00000131979.14	14	55369570	-0.411	0.112	0.0002297
14	55853810	C	A	ENSG00000131979.14	14	55369570	-0.411	0.112	0.0002297
14	55596212	G	A	ENSG00000131979.14	14	55369570	-0.414	0.112	0.0002327
14	55712399	G	T	ENSG00000131979.14	14	55369570	-0.354	0.096	0.0002327
14	55714840	A	T	ENSG00000131979.14	14	55369570	-0.335	0.091	0.0002331
14	55717379	A	G	ENSG00000131979.14	14	55369570	-0.335	0.091	0.0002331
14	55227914	T	C	ENSG00000131979.14	14	55369570	-0.232	0.063	0.0002415
14	55695579	G	T	ENSG00000131979.14	14	55369570	-0.335	0.091	0.000247
14	55226536	C	T	ENSG00000131979.14	14	55369570	-0.218	0.06	0.0002481
14	55890387	A	G	ENSG00000131979.14	14	55369570	-0.776	0.214	0.000288
14	55233098	A	C	ENSG00000131979.14	14	55369570	-0.278	0.077	0.0002932
14	55892150	A	C	ENSG00000131979.14	14	55369570	0.365	0.101	0.0002962
14	55892157	G	A	ENSG00000131979.14	14	55369570	0.365	0.101	0.0002962
14	55699958	C	A	ENSG00000131979.14	14	55369570	-0.331	0.092	0.0003024
14	55636301	A	T	ENSG00000131979.14	14	55369570	-0.394	0.109	0.0003054
14	55229614	G	C	ENSG00000131979.14	14	55369570	-0.221	0.062	0.0003289
14	55396683	G	A	ENSG00000131979.14	14	55369570	-0.801	0.223	0.0003397
14	55662611	G	A	ENSG00000131979.14	14	55369570	-0.297	0.084	0.0003833
14	55233594	C	T	ENSG00000131979.14	14	55369570	-0.267	0.075	0.0003901
14	55400673	T	A	ENSG00000131979.14	14	55369570	-0.82	0.231	0.0003904
14	55648115	C	T	ENSG00000131979.14	14	55369570	-0.343	0.097	0.0004007
14	54393053	T	C	ENSG00000131979.14	14	55369570	-1.015	0.288	0.0004221
14	55388039	G	A	ENSG00000131979.14	14	55369570	-0.707	0.202	0.0004789
14	55666077	A	G	ENSG00000131979.14	14	55369570	-0.378	0.109	0.0004951
14	54555645	C	A	ENSG00000131979.14	14	55369570	0.909	0.262	0.0005154
14	55862132	A	G	ENSG00000131979.14	14	55369570	-0.379	0.109	0.0005158
14	55668505	A	C	ENSG00000131979.14	14	55369570	-0.377	0.109	0.0005159
14	55859875	G	A	ENSG00000131979.14	14	55369570	-0.377	0.109	0.0005161
14	55788815	C	T	ENSG00000131979.14	14	55369570	-0.377	0.109	0.0005197
14	55832612	A	G	ENSG00000131979.14	14	55369570	-0.377	0.109	0.0005206
14	55761252	T	C	ENSG00000131979.14	14	55369570	-0.377	0.109	0.000521
14	55761983	C	T	ENSG00000131979.14	14	55369570	-0.377	0.109	0.000521
14	55765064	C	T	ENSG00000131979.14	14	55369570	-0.377	0.109	0.000521
14	55765360	C	T	ENSG00000131979.14	14	55369570	-0.377	0.109	0.000521
14	55765787	G	A	ENSG00000131979.14	14	55369570	-0.377	0.109	0.000521
14	55768047	C	T	ENSG00000131979.14	14	55369570	-0.377	0.109	0.000521
14	55749407	G	C	ENSG00000131979.14	14	55369570	-0.377	0.109	0.0005212
14	55654510	G	A	ENSG00000131979.14	14	55369570	-0.377	0.109	0.0005213
14	55747140	C	T	ENSG00000131979.14	14	55369570	-0.377	0.109	0.0005213
14	55663918	A	G	ENSG00000131979.14	14	55369570	-0.377	0.109	0.0005214
14	55664642	G	T	ENSG00000131979.14	14	55369570	-0.377	0.109	0.0005214
14	55664889	A	C	ENSG00000131979.14	14	55369570	-0.377	0.109	0.0005214
14	55666822	C	A	ENSG00000131979.14	14	55369570	-0.377	0.109	0.0005214
14	55674635	A	G	ENSG00000131979.14	14	55369570	-0.377	0.109	0.0005214
14	55676627	A	C	ENSG00000131979.14	14	55369570	-0.377	0.109	0.0005214
14	55677937	C	T	ENSG00000131979.14	14	55369570	-0.377	0.109	0.0005214
14	55681611	G	A	ENSG00000131979.14	14	55369570	-0.377	0.109	0.0005214
14	55691662	G	A	ENSG00000131979.14	14	55369570	-0.377	0.109	0.0005214
14	55693575	C	T	ENSG00000131979.14	14	55369570	-0.377	0.109	0.0005214
14	55696294	G	A	ENSG00000131979.14	14	55369570	-0.377	0.109	0.0005214
14	55700023	C	T	ENSG00000131979.14	14	55369570	-0.377	0.109	0.0005214
14	55702825	G	A	ENSG00000131979.14	14	55369570	-0.377	0.109	0.0005214
14	55705708	C	T	ENSG00000131979.14	14	55369570	-0.377	0.109	0.0005214
14	55705834	C	T	ENSG00000131979.14	14	55369570	-0.377	0.109	0.0005214
14	55708806	A	G	ENSG00000131979.14	14	55369570	-0.377	0.109	0.0005214
14	55711363	G	C	ENSG00000131979.14	14	55369570	-0.377	0.109	0.0005214
14	55713360	T	C	ENSG00000131979.14	14	55369570	-0.377	0.109	0.0005214
14	55716868	C	T	ENSG00000131979.14	14	55369570	-0.377	0.109	0.0005214
14	55717753	G	C	ENSG00000131979.14	14	55369570	-0.377	0.109	0.0005214
14	55719562	G	A	ENSG00000131979.14	14	55369570	-0.377	0.109	0.0005214
14	55737745	A	G	ENSG00000131979.14	14	55369570	-0.377	0.109	0.0005214
14	55740737	T	C	ENSG00000131979.14	14	55369570	-0.377	0.109	0.0005214
14	55742924	C	T	ENSG00000131979.14	14	55369570	-0.377	0.109	0.0005214
14	55746242	G	T	ENSG00000131979.14	14	55369570	-0.377	0.109	0.0005214
14	55747822	T	C	ENSG00000131979.14	14	55369570	-0.377	0.109	0.0005214
14	55754562	T	G	ENSG00000131979.14	14	55369570	-0.377	0.109	0.0005214
14	55756218	G	A	ENSG00000131979.14	14	55369570	-0.377	0.109	0.0005214
14	55757633	G	A	ENSG00000131979.14	14	55369570	-0.377	0.109	0.0005214
14	55758381	A	G	ENSG00000131979.14	14	55369570	-0.377	0.109	0.0005214
14	55769071	G	A	ENSG00000131979.14	14	55369570	-0.377	0.109	0.0005214
14	55771263	G	A	ENSG00000131979.14	14	55369570	-0.377	0.109	0.0005214
14	55773444	G	T	ENSG00000131979.14	14	55369570	-0.377	0.109	0.0005214
14	55777592	T	A	ENSG00000131979.14	14	55369570	-0.377	0.109	0.0005214
14	55781419	A	C	ENSG00000131979.14	14	55369570	-0.377	0.109	0.0005214
14	55781466	T	A	ENSG00000131979.14	14	55369570	-0.377	0.109	0.0005214
14	55782041	C	G	ENSG00000131979.14	14	55369570	-0.377	0.109	0.0005214
14	55782288	A	G	ENSG00000131979.14	14	55369570	-0.377	0.109	0.0005214
14	55784170	G	A	ENSG00000131979.14	14	55369570	-0.377	0.109	0.0005214
14	55785004	A	G	ENSG00000131979.14	14	55369570	-0.377	0.109	0.0005214
14	55790186	C	T	ENSG00000131979.14	14	55369570	-0.377	0.109	0.0005214
14	55790981	G	A	ENSG00000131979.14	14	55369570	-0.377	0.109	0.0005214
14	55801570	C	T	ENSG00000131979.14	14	55369570	-0.377	0.109	0.0005214
14	55802538	A	G	ENSG00000131979.14	14	55369570	-0.377	0.109	0.0005214
14	55805014	G	A	ENSG00000131979.14	14	55369570	-0.377	0.109	0.0005214
14	55807972	G	C	ENSG00000131979.14	14	55369570	-0.377	0.109	0.0005214
14	55808151	A	G	ENSG00000131979.14	14	55369570	-0.377	0.109	0.0005214
14	55808603	G	A	ENSG00000131979.14	14	55369570	-0.377	0.109	0.0005214
14	55810233	C	G	ENSG00000131979.14	14	55369570	-0.377	0.109	0.0005214
14	55810715	A	G	ENSG00000131979.14	14	55369570	-0.377	0.109	0.0005214
14	55813771	C	T	ENSG00000131979.14	14	55369570	-0.377	0.109	0.0005214
14	55814761	G	T	ENSG00000131979.14	14	55369570	-0.377	0.109	0.0005214
14	55816016	A	G	ENSG00000131979.14	14	55369570	-0.377	0.109	0.0005214
14	55818403	T	C	ENSG00000131979.14	14	55369570	-0.377	0.109	0.0005214
14	55821918	T	C	ENSG00000131979.14	14	55369570	-0.377	0.109	0.0005214
14	55822899	G	A	ENSG00000131979.14	14	55369570	-0.377	0.109	0.0005214
14	55621550	A	G	ENSG00000131979.14	14	55369570	-0.377	0.109	0.0005215
14	55623215	G	A	ENSG00000131979.14	14	55369570	-0.377	0.109	0.0005215
14	55639486	G	A	ENSG00000131979.14	14	55369570	-0.377	0.109	0.0005215
14	55640239	T	C	ENSG00000131979.14	14	55369570	-0.377	0.109	0.0005215
14	55645151	T	G	ENSG00000131979.14	14	55369570	-0.377	0.109	0.0005215
14	55645372	C	T	ENSG00000131979.14	14	55369570	-0.377	0.109	0.0005215
14	55648653	C	T	ENSG00000131979.14	14	55369570	-0.377	0.109	0.0005215
14	55648760	G	C	ENSG00000131979.14	14	55369570	-0.377	0.109	0.0005215
14	55651074	A	G	ENSG00000131979.14	14	55369570	-0.377	0.109	0.0005215
14	55653210	A	T	ENSG00000131979.14	14	55369570	-0.377	0.109	0.0005215
14	55828627	G	C	ENSG00000131979.14	14	55369570	-0.377	0.109	0.0005215
14	55835087	G	A	ENSG00000131979.14	14	55369570	-0.377	0.109	0.0005215
14	55611839	A	T	ENSG00000131979.14	14	55369570	-0.377	0.109	0.0005216
14	55612480	C	T	ENSG00000131979.14	14	55369570	-0.377	0.109	0.0005216
14	55612573	A	G	ENSG00000131979.14	14	55369570	-0.377	0.109	0.0005216
14	55671485	A	C	ENSG00000131979.14	14	55369570	-0.377	0.109	0.0005216
14	55835990	C	T	ENSG00000131979.14	14	55369570	-0.377	0.109	0.0005216
14	55838826	T	C	ENSG00000131979.14	14	55369570	-0.377	0.109	0.0005216
14	55843891	C	A	ENSG00000131979.14	14	55369570	-0.377	0.109	0.0005216
14	55844219	T	C	ENSG00000131979.14	14	55369570	-0.377	0.109	0.0005216
14	55845611	C	T	ENSG00000131979.14	14	55369570	-0.377	0.109	0.0005218
14	55846071	T	C	ENSG00000131979.14	14	55369570	-0.377	0.109	0.0005218
14	55846833	G	A	ENSG00000131979.14	14	55369570	-0.377	0.109	0.0005218
14	55847841	A	G	ENSG00000131979.14	14	55369570	-0.377	0.109	0.0005218
14	55848253	T	G	ENSG00000131979.14	14	55369570	-0.377	0.109	0.0005219
14	55848466	A	G	ENSG00000131979.14	14	55369570	-0.377	0.109	0.0005219
14	55850016	C	A	ENSG00000131979.14	14	55369570	-0.377	0.109	0.0005219
14	55851690	A	G	ENSG00000131979.14	14	55369570	-0.377	0.109	0.0005219
14	55854472	C	G	ENSG00000131979.14	14	55369570	-0.377	0.109	0.0005219
14	55855252	G	T	ENSG00000131979.14	14	55369570	-0.377	0.109	0.0005219
14	55855594	C	G	ENSG00000131979.14	14	55369570	-0.377	0.109	0.0005219
14	55855704	C	T	ENSG00000131979.14	14	55369570	-0.377	0.109	0.000522
14	55856404	C	G	ENSG00000131979.14	14	55369570	-0.377	0.109	0.000522
14	55857110	T	G	ENSG00000131979.14	14	55369570	-0.377	0.109	0.000522
14	55858304	G	T	ENSG00000131979.14	14	55369570	-0.377	0.109	0.000522
14	55858445	G	A	ENSG00000131979.14	14	55369570	-0.377	0.109	0.000522
14	55858563	C	A	ENSG00000131979.14	14	55369570	-0.377	0.109	0.000522
14	55859281	C	T	ENSG00000131979.14	14	55369570	-0.377	0.109	0.000522
14	55861203	A	G	ENSG00000131979.14	14	55369570	-0.377	0.109	0.000522
14	55628554	T	C	ENSG00000131979.14	14	55369570	-0.377	0.109	0.0005225
14	55641554	G	A	ENSG00000131979.14	14	55369570	-0.377	0.109	0.0005226
14	55862523	A	G	ENSG00000131979.14	14	55369570	-0.375	0.108	0.0005251
14	55864873	G	A	ENSG00000131979.14	14	55369570	-0.375	0.108	0.0005251
14	55867836	G	A	ENSG00000131979.14	14	55369570	-0.375	0.108	0.0005252
14	55862404	C	T	ENSG00000131979.14	14	55369570	-0.375	0.108	0.0005258
14	55847525	C	A	ENSG00000131979.14	14	55369570	-0.382	0.11	0.0005354
14	55846513	T	C	ENSG00000131979.14	14	55369570	-0.382	0.11	0.0005355
14	55787659	G	A	ENSG00000131979.14	14	55369570	-0.376	0.109	0.0005359
14	55631777	G	T	ENSG00000131979.14	14	55369570	-0.376	0.109	0.0005383
14	55877132	C	G	ENSG00000131979.14	14	55369570	-0.366	0.106	0.0005414
14	55877339	G	C	ENSG00000131979.14	14	55369570	-0.366	0.106	0.0005414
14	55869113	T	C	ENSG00000131979.14	14	55369570	-0.376	0.109	0.0005483
14	55600939	G	A	ENSG00000131979.14	14	55369570	-0.376	0.109	0.0005492
14	55597632	G	A	ENSG00000131979.14	14	55369570	-0.376	0.109	0.0005531
14	55850736	C	T	ENSG00000131979.14	14	55369570	-0.387	0.112	0.0005543
14	55850755	T	C	ENSG00000131979.14	14	55369570	-0.387	0.112	0.0005543
14	55825676	T	C	ENSG00000131979.14	14	55369570	-0.375	0.109	0.0005567
14	55897739	A	G	ENSG00000131979.14	14	55369570	0.342	0.099	0.0005665
14	55897753	T	A	ENSG00000131979.14	14	55369570	0.342	0.099	0.0005665
14	55231504	A	C	ENSG00000131979.14	14	55369570	-0.208	0.06	0.0005678
14	55230447	T	C	ENSG00000131979.14	14	55369570	-0.208	0.06	0.0005695
14	55593725	A	G	ENSG00000131979.14	14	55369570	-0.375	0.109	0.0005753
14	55792321	G	A	ENSG00000131979.14	14	55369570	-0.375	0.109	0.00058
14	55792350	C	T	ENSG00000131979.14	14	55369570	-0.375	0.109	0.00058
14	55797312	G	C	ENSG00000131979.14	14	55369570	-0.375	0.109	0.00058
14	55206752	G	A	ENSG00000131979.14	14	55369570	-0.899	0.261	0.0005807
14	55849469	C	T	ENSG00000131979.14	14	55369570	-0.376	0.11	0.0005893
14	55728775	C	T	ENSG00000131979.14	14	55369570	-0.375	0.109	0.0006037
14	55582001	G	A	ENSG00000131979.14	14	55369570	-0.374	0.109	0.0006039
14	55581966	G	A	ENSG00000131979.14	14	55369570	-0.374	0.109	0.0006043
14	55206642	C	G	ENSG00000131979.14	14	55369570	-0.776	0.226	0.0006068
14	55582306	C	A	ENSG00000131979.14	14	55369570	-0.373	0.109	0.0006083
14	55794054	T	C	ENSG00000131979.14	14	55369570	-0.373	0.109	0.0006086
14	55581538	A	G	ENSG00000131979.14	14	55369570	-0.373	0.109	0.0006122
14	55677251	A	T	ENSG00000131979.14	14	55369570	-0.339	0.099	0.0006148
14	55575956	G	A	ENSG00000131979.14	14	55369570	-0.373	0.109	0.0006242
14	55573196	G	A	ENSG00000131979.14	14	55369570	-0.372	0.109	0.0006324
14	55569578	C	T	ENSG00000131979.14	14	55369570	-0.372	0.109	0.0006379
14	55208018	T	A	ENSG00000131979.14	14	55369570	-0.771	0.226	0.0006431
14	55328354	T	C	ENSG00000131979.14	14	55369570	-0.865	0.254	0.0006468
14	55278644	C	T	ENSG00000131979.14	14	55369570	-0.865	0.254	0.0006477
14	55537592	C	T	ENSG00000131979.14	14	55369570	-0.864	0.253	0.0006537
14	55831310	T	C	ENSG00000131979.14	14	55369570	-0.372	0.109	0.0006544
14	55868841	C	T	ENSG00000131979.14	14	55369570	-0.37	0.109	0.0006586
14	55782639	C	G	ENSG00000131979.14	14	55369570	-0.374	0.11	0.0006653
14	55801687	A	C	ENSG00000131979.14	14	55369570	-0.35	0.103	0.0006887
14	55652938	G	A	ENSG00000131979.14	14	55369570	-0.331	0.098	0.0006914
14	55863331	A	G	ENSG00000131979.14	14	55369570	-0.366	0.108	0.0006924
14	55853724	T	C	ENSG00000131979.14	14	55369570	-0.365	0.108	0.0006938
14	55863198	T	C	ENSG00000131979.14	14	55369570	-0.365	0.108	0.0006938
14	55864960	C	T	ENSG00000131979.14	14	55369570	-0.365	0.108	0.0006938
14	55851705	T	C	ENSG00000131979.14	14	55369570	-0.365	0.108	0.0006939
14	55870819	A	G	ENSG00000131979.14	14	55369570	-0.365	0.108	0.0006939
14	55209837	C	T	ENSG00000131979.14	14	55369570	-0.283	0.083	0.0006973
14	55373830	G	A	ENSG00000131979.14	14	55369570	0.666	0.196	0.0007001
14	55778943	C	A	ENSG00000131979.14	14	55369570	-0.371	0.11	0.0007584
14	55218875	G	A	ENSG00000131979.14	14	55369570	-0.754	0.224	0.0007729
14	55215513	T	C	ENSG00000131979.14	14	55369570	-0.754	0.224	0.0007733
14	55352863	C	T	ENSG00000131979.14	14	55369570	-0.248	0.074	0.0008115
14	55725279	G	A	ENSG00000131979.14	14	55369570	-0.365	0.109	0.0008272
14	55681010	C	A	ENSG00000131979.14	14	55369570	-0.365	0.109	0.0008316
14	55862075	G	A	ENSG00000131979.14	14	55369570	-0.364	0.109	0.0008608
14	55585558	C	T	ENSG00000131979.14	14	55369570	-0.324	0.097	0.0008672
14	55707363	C	T	ENSG00000131979.14	14	55369570	-0.368	0.111	0.0008841
14	55707366	C	T	ENSG00000131979.14	14	55369570	-0.368	0.111	0.0008841
14	55899769	T	C	ENSG00000131979.14	14	55369570	0.328	0.099	0.0008896
14	55900665	T	C	ENSG00000131979.14	14	55369570	0.326	0.098	0.0008927
14	55894584	A	C	ENSG00000131979.14	14	55369570	0.326	0.098	0.0008974
14	55892231	A	G	ENSG00000131979.14	14	55369570	0.326	0.098	0.0008976
14	55892346	T	C	ENSG00000131979.14	14	55369570	0.326	0.098	0.0008976
14	55823322	C	T	ENSG00000131979.14	14	55369570	-0.367	0.111	0.0009008
14	55586286	C	T	ENSG00000131979.14	14	55369570	-0.307	0.092	0.0009057
14	56009876	C	T	ENSG00000131979.14	14	55369570	-0.889	0.268	0.0009177
14	55967320	C	T	ENSG00000131979.14	14	55369570	-0.889	0.268	0.0009193
14	55966871	C	T	ENSG00000131979.14	14	55369570	-0.889	0.268	0.0009194
14	55889815	C	T	ENSG00000131979.14	14	55369570	0.325	0.098	0.0009404
14	55888245	G	A	ENSG00000131979.14	14	55369570	0.325	0.098	0.0009588
14	55220085	T	A	ENSG00000131979.14	14	55369570	-0.275	0.083	0.0009607
14	55829762	C	T	ENSG00000131979.14	14	55369570	-0.361	0.11	0.000988
14	55636595	A	G	ENSG00000131979.14	14	55369570	-0.363	0.11	0.001026
14	55890725	T	A	ENSG00000131979.14	14	55369570	0.338	0.103	0.001032
14	55792724	G	A	ENSG00000131979.14	14	55369570	-0.5	0.154	0.001144
14	55856933	T	C	ENSG00000131979.14	14	55369570	-0.384	0.118	0.001204
14	55856945	C	T	ENSG00000131979.14	14	55369570	-0.384	0.118	0.001204
14	55856949	C	G	ENSG00000131979.14	14	55369570	-0.384	0.118	0.001204
14	55218689	G	T	ENSG00000131979.14	14	55369570	-0.215	0.067	0.001212
14	55856903	C	G	ENSG00000131979.14	14	55369570	-0.359	0.111	0.001222
14	55879749	C	T	ENSG00000131979.14	14	55369570	-0.34	0.105	0.001233
14	55881011	A	G	ENSG00000131979.14	14	55369570	-0.34	0.105	0.001242
14	55882444	C	T	ENSG00000131979.14	14	55369570	-0.34	0.105	0.001246
14	55882548	C	T	ENSG00000131979.14	14	55369570	-0.34	0.105	0.001249
14	55875034	G	A	ENSG00000131979.14	14	55369570	-0.34	0.105	0.001261
14	54900777	T	G	ENSG00000131979.14	14	55369570	0.822	0.256	0.001294
14	55585374	T	C	ENSG00000131979.14	14	55369570	-0.357	0.111	0.001301
14	56235472	C	T	ENSG00000131979.14	14	55369570	-0.642	0.2	0.001357
14	55208397	C	A	ENSG00000131979.14	14	55369570	-0.255	0.08	0.00139
14	55729667	C	T	ENSG00000131979.14	14	55369570	-0.771	0.241	0.001404
14	55873350	C	T	ENSG00000131979.14	14	55369570	-0.35	0.11	0.001412
14	55471983	C	G	ENSG00000131979.14	14	55369570	-0.222	0.07	0.001428
14	55822303	T	G	ENSG00000131979.14	14	55369570	-0.73	0.229	0.001431
14	55459571	C	T	ENSG00000131979.14	14	55369570	-0.222	0.07	0.001462
14	55690828	A	G	ENSG00000131979.14	14	55369570	-0.728	0.229	0.001465
14	55537088	A	T	ENSG00000131979.14	14	55369570	-0.767	0.241	0.001466
14	55418614	G	A	ENSG00000131979.14	14	55369570	-0.222	0.07	0.00148
14	55425567	T	C	ENSG00000131979.14	14	55369570	-0.222	0.07	0.001481
14	55415701	T	C	ENSG00000131979.14	14	55369570	-0.222	0.07	0.001483
14	55427103	C	G	ENSG00000131979.14	14	55369570	-0.222	0.07	0.001485
14	55412869	T	C	ENSG00000131979.14	14	55369570	-0.222	0.07	0.001489
14	55428716	A	G	ENSG00000131979.14	14	55369570	-0.222	0.07	0.001492
14	55431435	T	C	ENSG00000131979.14	14	55369570	-0.222	0.07	0.001495
14	55406549	A	T	ENSG00000131979.14	14	55369570	-0.222	0.07	0.001497
14	55419670	C	T	ENSG00000131979.14	14	55369570	-0.222	0.07	0.001516
14	55779645	C	A	ENSG00000131979.14	14	55369570	-0.351	0.111	0.001525
14	55488234	C	T	ENSG00000131979.14	14	55369570	-0.199	0.063	0.001548
14	55353788	T	A	ENSG00000131979.14	14	55369570	-0.231	0.073	0.001631
14	55997995	G	A	ENSG00000131979.14	14	55369570	0.626	0.199	0.00167
14	55261784	G	T	ENSG00000131979.14	14	55369570	0.775	0.247	0.001676
14	55900860	T	C	ENSG00000131979.14	14	55369570	0.305	0.097	0.001687
14	55203703	G	T	ENSG00000131979.14	14	55369570	-0.24	0.076	0.001714
14	55204657	C	G	ENSG00000131979.14	14	55369570	-0.249	0.079	0.001732
14	55204761	C	G	ENSG00000131979.14	14	55369570	-0.249	0.079	0.001732
14	55413725	G	C	ENSG00000131979.14	14	55369570	-0.22	0.07	0.001747
14	55207678	G	T	ENSG00000131979.14	14	55369570	-0.249	0.08	0.001749
14	55547661	C	T	ENSG00000131979.14	14	55369570	0.252	0.08	0.001749
14	55896008	C	T	ENSG00000131979.14	14	55369570	0.315	0.101	0.001768
14	55617016	T	C	ENSG00000131979.14	14	55369570	-0.95	0.304	0.001801
14	55622302	G	A	ENSG00000131979.14	14	55369570	0.289	0.093	0.001805
14	56234345	A	G	ENSG00000131979.14	14	55369570	-0.657	0.213	0.002063
14	55230976	G	A	ENSG00000131979.14	14	55369570	0.628	0.204	0.002079
14	55632260	C	A	ENSG00000131979.14	14	55369570	-0.258	0.084	0.002081
14	55595298	C	T	ENSG00000131979.14	14	55369570	0.288	0.094	0.002155
14	55751809	C	T	ENSG00000131979.14	14	55369570	-0.609	0.199	0.002166
14	55226201	C	T	ENSG00000131979.14	14	55369570	-0.204	0.067	0.002192
14	55876845	G	A	ENSG00000131979.14	14	55369570	-0.607	0.198	0.002212
14	55428641	A	G	ENSG00000131979.14	14	55369570	-0.214	0.07	0.002255
14	55417216	C	G	ENSG00000131979.14	14	55369570	-0.215	0.07	0.00226
14	55920870	G	A	ENSG00000131979.14	14	55369570	0.254	0.083	0.002288
14	56255374	G	A	ENSG00000131979.14	14	55369570	0.579	0.19	0.002367
14	55478602	C	T	ENSG00000131979.14	14	55369570	-0.203	0.067	0.002386
14	55922432	T	A	ENSG00000131979.14	14	55369570	0.437	0.144	0.002386
14	55476783	T	C	ENSG00000131979.14	14	55369570	-0.203	0.067	0.002395
14	55474598	C	T	ENSG00000131979.14	14	55369570	-0.203	0.067	0.002404
14	55473900	T	C	ENSG00000131979.14	14	55369570	-0.203	0.067	0.002414
14	55541705	T	C	ENSG00000131979.14	14	55369570	-0.411	0.135	0.002434
14	55527013	C	G	ENSG00000131979.14	14	55369570	-0.41	0.135	0.002444
14	55529860	A	G	ENSG00000131979.14	14	55369570	-0.41	0.135	0.002444
14	55489197	A	G	ENSG00000131979.14	14	55369570	-0.193	0.064	0.002459
14	55838349	T	C	ENSG00000131979.14	14	55369570	-0.634	0.209	0.002464
14	55646000	G	A	ENSG00000131979.14	14	55369570	0.279	0.092	0.002479
14	55594654	G	A	ENSG00000131979.14	14	55369570	0.279	0.092	0.002483
14	55461313	T	C	ENSG00000131979.14	14	55369570	-0.209	0.069	0.002507
14	55643524	G	A	ENSG00000131979.14	14	55369570	0.279	0.092	0.00251
14	55450886	T	C	ENSG00000131979.14	14	55369570	-0.208	0.069	0.002543
14	55453469	C	T	ENSG00000131979.14	14	55369570	-0.208	0.069	0.002547
14	55441641	C	A	ENSG00000131979.14	14	55369570	-0.208	0.069	0.002549
14	55453306	A	G	ENSG00000131979.14	14	55369570	-0.208	0.069	0.002549
14	55444746	G	A	ENSG00000131979.14	14	55369570	-0.208	0.069	0.002562
14	55181805	T	A	ENSG00000131979.14	14	55369570	0.434	0.144	0.002613
14	55472391	A	C	ENSG00000131979.14	14	55369570	-0.207	0.069	0.002622
14	55415822	C	T	ENSG00000131979.14	14	55369570	-0.211	0.07	0.002627
14	55179766	G	A	ENSG00000131979.14	14	55369570	0.433	0.144	0.002628
14	55462010	G	T	ENSG00000131979.14	14	55369570	-0.207	0.069	0.002731
14	55371605	C	T	ENSG00000131979.14	14	55369570	-0.22	0.073	0.002765
14	55370285	A	G	ENSG00000131979.14	14	55369570	-0.22	0.073	0.002783
14	55470875	A	G	ENSG00000131979.14	14	55369570	-0.207	0.069	0.002802
14	55268294	T	C	ENSG00000131979.14	14	55369570	0.465	0.156	0.00284
14	55400212	A	G	ENSG00000131979.14	14	55369570	-0.22	0.074	0.003026
14	55484210	A	G	ENSG00000131979.14	14	55369570	-0.198	0.067	0.003098
14	55368627	C	T	ENSG00000131979.14	14	55369570	-0.217	0.074	0.003103
14	55405392	C	T	ENSG00000131979.14	14	55369570	0.661	0.224	0.003185
14	54952744	C	T	ENSG00000131979.14	14	55369570	0.429	0.146	0.003197
14	55334619	G	A	ENSG00000131979.14	14	55369570	-0.682	0.231	0.003216
14	55522478	G	C	ENSG00000131979.14	14	55369570	-0.731	0.248	0.003219
14	55244662	C	G	ENSG00000131979.14	14	55369570	-0.681	0.231	0.003223
14	55733857	G	A	ENSG00000131979.14	14	55369570	0.272	0.092	0.003229
14	55861890	G	A	ENSG00000131979.14	14	55369570	0.272	0.092	0.003233
14	55840785	C	T	ENSG00000131979.14	14	55369570	0.272	0.092	0.003234
14	55961715	T	C	ENSG00000131979.14	14	55369570	-0.646	0.22	0.003354
14	55533588	C	G	ENSG00000131979.14	14	55369570	-0.394	0.134	0.003368
14	55855007	G	A	ENSG00000131979.14	14	55369570	0.269	0.093	0.003694
14	55487438	C	T	ENSG00000131979.14	14	55369570	-0.406	0.141	0.003911
14	54701017	G	A	ENSG00000131979.14	14	55369570	-0.77	0.267	0.003936
14	55227701	T	A	ENSG00000131979.14	14	55369570	-0.186	0.065	0.00399
14	56037623	T	C	ENSG00000131979.14	14	55369570	-0.635	0.221	0.004063
14	56303505	C	T	ENSG00000131979.14	14	55369570	0.18	0.063	0.004086
14	55384340	T	A	ENSG00000131979.14	14	55369570	-0.207	0.072	0.004107
14	55384004	G	A	ENSG00000131979.14	14	55369570	-0.207	0.072	0.004117
14	55949706	T	C	ENSG00000131979.14	14	55369570	0.401	0.14	0.004271
14	54808943	A	G	ENSG00000131979.14	14	55369570	0.265	0.093	0.004279
14	55370340	C	T	ENSG00000131979.14	14	55369570	-0.21	0.074	0.004309
14	55606044	A	C	ENSG00000131979.14	14	55369570	-0.331	0.116	0.004343
14	55522327	C	T	ENSG00000131979.14	14	55369570	-0.388	0.137	0.004485
14	55742460	T	C	ENSG00000131979.14	14	55369570	0.795	0.281	0.004647
14	55345817	C	T	ENSG00000131979.14	14	55369570	-0.704	0.249	0.004729
14	55364089	T	C	ENSG00000131979.14	14	55369570	-0.202	0.072	0.004838
14	55950060	G	A	ENSG00000131979.14	14	55369570	0.392	0.139	0.004855
14	55363321	G	A	ENSG00000131979.14	14	55369570	-0.201	0.072	0.0049
14	55545029	C	T	ENSG00000131979.14	14	55369570	-0.673	0.239	0.004934
14	55834235	C	T	ENSG00000131979.14	14	55369570	-0.819	0.292	0.004995
14	55358665	G	A	ENSG00000131979.14	14	55369570	-0.201	0.072	0.004997
14	55811338	C	T	ENSG00000131979.14	14	55369570	-0.35	0.125	0.005003
14	55229046	T	C	ENSG00000131979.14	14	55369570	0.645	0.231	0.0053
14	55336438	C	T	ENSG00000131979.14	14	55369570	-0.201	0.072	0.005376
14	55342161	T	C	ENSG00000131979.14	14	55369570	-0.201	0.072	0.005382
14	55336751	A	G	ENSG00000131979.14	14	55369570	-0.201	0.072	0.005385
14	55385498	G	A	ENSG00000131979.14	14	55369570	0.285	0.103	0.005509
14	55386034	C	T	ENSG00000131979.14	14	55369570	0.285	0.103	0.005538
14	54466458	A	G	ENSG00000131979.14	14	55369570	0.182	0.066	0.005542
14	55365331	T	A	ENSG00000131979.14	14	55369570	-0.202	0.073	0.005564
14	54444124	A	G	ENSG00000131979.14	14	55369570	0.18	0.065	0.005582
14	55348869	C	T	ENSG00000131979.14	14	55369570	-0.2	0.072	0.005757
14	55504297	C	T	ENSG00000131979.14	14	55369570	-0.4	0.145	0.005776
14	55498451	A	G	ENSG00000131979.14	14	55369570	-0.4	0.145	0.005784
14	55505487	A	T	ENSG00000131979.14	14	55369570	-0.4	0.145	0.005785
14	55500486	T	C	ENSG00000131979.14	14	55369570	-0.4	0.145	0.005786
14	55502757	T	C	ENSG00000131979.14	14	55369570	-0.4	0.145	0.005786
14	55492990	T	C	ENSG00000131979.14	14	55369570	-0.4	0.145	0.005788
14	55495866	T	A	ENSG00000131979.14	14	55369570	-0.4	0.145	0.005788
14	55427036	T	C	ENSG00000131979.14	14	55369570	-0.194	0.07	0.005826
14	55501802	C	T	ENSG00000131979.14	14	55369570	-0.398	0.145	0.006095
14	55406659	C	T	ENSG00000131979.14	14	55369570	-0.733	0.267	0.006107
14	55491206	T	A	ENSG00000131979.14	14	55369570	-0.397	0.145	0.006273
14	55507179	T	C	ENSG00000131979.14	14	55369570	-0.397	0.145	0.006293
14	55409813	C	A	ENSG00000131979.14	14	55369570	-0.413	0.152	0.006492
14	55489203	C	T	ENSG00000131979.14	14	55369570	-0.407	0.15	0.006653
14	55489229	G	A	ENSG00000131979.14	14	55369570	-0.407	0.15	0.006653
14	55255613	G	A	ENSG00000131979.14	14	55369570	0.459	0.169	0.006727
14	54915389	G	A	ENSG00000131979.14	14	55369570	0.711	0.262	0.006737
14	55335062	C	G	ENSG00000131979.14	14	55369570	-0.191	0.071	0.006934
14	55335468	T	C	ENSG00000131979.14	14	55369570	-0.191	0.071	0.006935
14	55340856	G	A	ENSG00000131979.14	14	55369570	-0.191	0.071	0.006941
14	55346273	C	G	ENSG00000131979.14	14	55369570	-0.191	0.071	0.006941
14	55961660	T	C	ENSG00000131979.14	14	55369570	-0.656	0.244	0.007054
14	55568310	T	C	ENSG00000131979.14	14	55369570	-0.165	0.061	0.007118
14	55427220	C	A	ENSG00000131979.14	14	55369570	0.675	0.251	0.007297
14	55880341	C	G	ENSG00000131979.14	14	55369570	0.177	0.066	0.00736
14	55515304	T	C	ENSG00000131979.14	14	55369570	-0.398	0.148	0.007425
14	56295580	G	A	ENSG00000131979.14	14	55369570	-0.156	0.059	0.007656
14	56297684	A	C	ENSG00000131979.14	14	55369570	-0.552	0.208	0.008029
14	56298820	G	C	ENSG00000131979.14	14	55369570	-0.552	0.208	0.008029
14	55493220	T	C	ENSG00000131979.14	14	55369570	-0.166	0.063	0.008105
14	55581964	G	A	ENSG00000131979.14	14	55369570	0.673	0.255	0.008259
14	56304239	G	A	ENSG00000131979.14	14	55369570	0.165	0.063	0.00861
14	55711692	C	T	ENSG00000131979.14	14	55369570	-0.334	0.127	0.008702
14	55697207	G	T	ENSG00000131979.14	14	55369570	-0.334	0.127	0.008707
14	55700284	T	C	ENSG00000131979.14	14	55369570	-0.334	0.127	0.008707
14	55702908	C	T	ENSG00000131979.14	14	55369570	-0.334	0.127	0.008707
14	55668170	G	T	ENSG00000131979.14	14	55369570	-0.334	0.127	0.00871
14	55687961	A	T	ENSG00000131979.14	14	55369570	-0.334	0.127	0.008711
14	55633590	T	C	ENSG00000131979.14	14	55369570	-0.334	0.127	0.008717
14	56225554	G	C	ENSG00000131979.14	14	55369570	0.599	0.229	0.008791
14	54625010	T	C	ENSG00000131979.14	14	55369570	0.66	0.252	0.00881
14	55864146	G	A	ENSG00000131979.14	14	55369570	0.285	0.109	0.00886
14	55206773	A	G	ENSG00000131979.14	14	55369570	-0.191	0.073	0.009154
14	56347474	T	A	ENSG00000131979.14	14	55369570	0.256	0.099	0.00939
14	56299097	G	T	ENSG00000131979.14	14	55369570	0.162	0.063	0.009468
14	56298517	G	A	ENSG00000131979.14	14	55369570	0.162	0.063	0.009474
14	55741370	G	A	ENSG00000131979.14	14	55369570	-0.328	0.127	0.009482
14	56302635	G	A	ENSG00000131979.14	14	55369570	0.162	0.063	0.009528
14	56303262	G	A	ENSG00000131979.14	14	55369570	0.162	0.063	0.009542
14	56305536	T	C	ENSG00000131979.14	14	55369570	-0.153	0.059	0.009654
14	55542216	G	C	ENSG00000131979.14	14	55369570	-0.161	0.062	0.009727
14	54598393	C	A	ENSG00000131979.14	14	55369570	0.391	0.152	0.009852
14	54601900	C	A	ENSG00000131979.14	14	55369570	0.391	0.152	0.009853
14	55568276	T	C	ENSG00000131979.14	14	55369570	-0.157	0.061	0.009872
14	55194464	T	C	ENSG00000131979.14	14	55369570	-0.18	0.07	0.009989
14	55518156	A	G	ENSG00000131979.14	14	55369570	-0.16	0.062	0.01007
14	55517262	G	A	ENSG00000131979.14	14	55369570	-0.16	0.062	0.01013
14	55524530	A	G	ENSG00000131979.14	14	55369570	-0.16	0.062	0.01013
14	55527374	T	C	ENSG00000131979.14	14	55369570	-0.16	0.062	0.01013
14	55528913	A	C	ENSG00000131979.14	14	55369570	-0.16	0.062	0.01013
14	55540801	C	T	ENSG00000131979.14	14	55369570	-0.16	0.062	0.01013
14	55542300	A	G	ENSG00000131979.14	14	55369570	-0.16	0.062	0.01013
14	55542845	A	G	ENSG00000131979.14	14	55369570	-0.16	0.062	0.01013
14	55838263	A	G	ENSG00000131979.14	14	55369570	-0.321	0.125	0.01013
14	55537718	G	A	ENSG00000131979.14	14	55369570	-0.16	0.062	0.01014
14	55543127	G	A	ENSG00000131979.14	14	55369570	-0.16	0.062	0.01014
14	55534466	A	G	ENSG00000131979.14	14	55369570	-0.16	0.062	0.01019
14	55340740	T	C	ENSG00000131979.14	14	55369570	-0.182	0.071	0.01024
14	55600430	G	T	ENSG00000131979.14	14	55369570	-0.331	0.129	0.01025
14	55434186	C	G	ENSG00000131979.14	14	55369570	-0.386	0.151	0.01036
14	55829181	A	G	ENSG00000131979.14	14	55369570	-0.559	0.218	0.01042
14	54438074	T	C	ENSG00000131979.14	14	55369570	-0.666	0.26	0.01046
14	55180752	G	T	ENSG00000131979.14	14	55369570	0.352	0.138	0.01054
14	55352521	T	C	ENSG00000131979.14	14	55369570	-0.181	0.071	0.01062
14	56311974	A	G	ENSG00000131979.14	14	55369570	0.393	0.154	0.01065
14	55540101	A	G	ENSG00000131979.14	14	55369570	-0.159	0.062	0.01066
14	55420273	G	A	ENSG00000131979.14	14	55369570	-0.17	0.066	0.0107
14	55432949	G	A	ENSG00000131979.14	14	55369570	-0.169	0.066	0.0108
14	55541574	C	G	ENSG00000131979.14	14	55369570	-0.159	0.062	0.01086
14	55857923	G	C	ENSG00000131979.14	14	55369570	-0.318	0.125	0.01088
14	55495199	T	A	ENSG00000131979.14	14	55369570	-0.158	0.062	0.01103
14	55504514	T	C	ENSG00000131979.14	14	55369570	-0.158	0.062	0.01104
14	55504411	T	C	ENSG00000131979.14	14	55369570	-0.158	0.062	0.01105
14	55507520	T	C	ENSG00000131979.14	14	55369570	-0.158	0.062	0.01105
14	55768955	C	T	ENSG00000131979.14	14	55369570	0.623	0.245	0.01105
14	55493408	C	T	ENSG00000131979.14	14	55369570	-0.159	0.062	0.01108
14	55235605	C	A	ENSG00000131979.14	14	55369570	0.165	0.065	0.01109
14	55779570	G	T	ENSG00000131979.14	14	55369570	-0.317	0.125	0.01109
14	55855596	G	T	ENSG00000131979.14	14	55369570	-0.317	0.125	0.0111
14	56286610	T	C	ENSG00000131979.14	14	55369570	-0.153	0.06	0.0111
14	55815982	A	C	ENSG00000131979.14	14	55369570	-0.317	0.125	0.01111
14	55826764	A	G	ENSG00000131979.14	14	55369570	-0.317	0.125	0.01111
14	55877398	A	T	ENSG00000131979.14	14	55369570	-0.178	0.07	0.0116
14	54859023	T	G	ENSG00000131979.14	14	55369570	0.712	0.284	0.01215
14	56293674	C	T	ENSG00000131979.14	14	55369570	-0.151	0.06	0.01224
14	55545254	G	T	ENSG00000131979.14	14	55369570	-0.157	0.063	0.01227
14	55902186	A	G	ENSG00000131979.14	14	55369570	0.215	0.086	0.01245
14	55483145	C	T	ENSG00000131979.14	14	55369570	-0.357	0.143	0.01248
14	54445157	A	G	ENSG00000131979.14	14	55369570	0.154	0.062	0.01276
14	55501688	T	C	ENSG00000131979.14	14	55369570	-0.155	0.062	0.0128
14	55554114	C	T	ENSG00000131979.14	14	55369570	-0.684	0.275	0.01296
14	55242483	G	A	ENSG00000131979.14	14	55369570	0.159	0.064	0.01301
14	55553818	C	T	ENSG00000131979.14	14	55369570	-0.683	0.275	0.01302
14	55557177	A	G	ENSG00000131979.14	14	55369570	-0.684	0.275	0.01302
14	55242336	A	G	ENSG00000131979.14	14	55369570	-0.185	0.075	0.01309
14	55242245	T	G	ENSG00000131979.14	14	55369570	-0.185	0.075	0.0131
14	54448347	A	G	ENSG00000131979.14	14	55369570	0.153	0.062	0.01312
14	55506438	T	C	ENSG00000131979.14	14	55369570	-0.153	0.062	0.01334
14	56069972	C	A	ENSG00000131979.14	14	55369570	-0.525	0.212	0.01343
14	55238871	C	T	ENSG00000131979.14	14	55369570	0.157	0.064	0.01368
14	55548654	T	C	ENSG00000131979.14	14	55369570	-0.654	0.266	0.01374
14	55550038	G	C	ENSG00000131979.14	14	55369570	-0.654	0.266	0.01375
14	55237857	A	G	ENSG00000131979.14	14	55369570	-0.184	0.075	0.01381
14	56295568	G	A	ENSG00000131979.14	14	55369570	-0.149	0.06	0.01388
14	55549553	A	G	ENSG00000131979.14	14	55369570	-0.155	0.063	0.01397
14	55406123	A	G	ENSG00000131979.14	14	55369570	-0.158	0.064	0.01401
14	55544294	A	G	ENSG00000131979.14	14	55369570	-0.66	0.269	0.01401
14	55496256	A	G	ENSG00000131979.14	14	55369570	-0.684	0.278	0.0141
14	55541928	G	A	ENSG00000131979.14	14	55369570	-0.658	0.268	0.01411
14	55353960	T	C	ENSG00000131979.14	14	55369570	-0.725	0.295	0.01412
14	55490089	A	G	ENSG00000131979.14	14	55369570	-0.657	0.268	0.01418
14	55534709	G	A	ENSG00000131979.14	14	55369570	-0.657	0.268	0.01418
14	55491125	G	A	ENSG00000131979.14	14	55369570	-0.657	0.268	0.01419
14	55563391	C	T	ENSG00000131979.14	14	55369570	-0.153	0.062	0.01419
14	55564395	T	G	ENSG00000131979.14	14	55369570	-0.153	0.062	0.01419
14	55538210	A	T	ENSG00000131979.14	14	55369570	-0.657	0.268	0.0142
14	55493902	G	C	ENSG00000131979.14	14	55369570	-0.656	0.268	0.01421
14	55527980	A	G	ENSG00000131979.14	14	55369570	-0.656	0.268	0.01425
14	55533816	G	T	ENSG00000131979.14	14	55369570	-0.656	0.268	0.01425
14	55497215	C	G	ENSG00000131979.14	14	55369570	-0.656	0.268	0.01426
14	55505112	A	G	ENSG00000131979.14	14	55369570	-0.655	0.267	0.01426
14	55525376	C	A	ENSG00000131979.14	14	55369570	-0.655	0.267	0.01426
14	55515479	C	T	ENSG00000131979.14	14	55369570	-0.655	0.267	0.01427
14	55516347	C	G	ENSG00000131979.14	14	55369570	-0.655	0.267	0.01427
14	55505962	T	C	ENSG00000131979.14	14	55369570	-0.655	0.267	0.01428
14	55508655	G	T	ENSG00000131979.14	14	55369570	-0.655	0.267	0.01428
14	55501841	A	G	ENSG00000131979.14	14	55369570	-0.655	0.267	0.01429
14	55556502	A	G	ENSG00000131979.14	14	55369570	-0.153	0.062	0.01431
14	55546648	A	G	ENSG00000131979.14	14	55369570	-0.153	0.062	0.01438
14	55501078	A	G	ENSG00000131979.14	14	55369570	-0.151	0.062	0.01449
14	55240875	G	A	ENSG00000131979.14	14	55369570	-0.183	0.075	0.01452
14	55557284	G	A	ENSG00000131979.14	14	55369570	-0.153	0.062	0.01454
14	54857961	G	A	ENSG00000131979.14	14	55369570	-0.283	0.116	0.01469
14	56303054	C	T	ENSG00000131979.14	14	55369570	-0.144	0.059	0.01471
14	56304824	T	A	ENSG00000131979.14	14	55369570	-0.144	0.059	0.01472
14	54859261	C	G	ENSG00000131979.14	14	55369570	-0.282	0.116	0.01478
14	56078739	T	G	ENSG00000131979.14	14	55369570	-0.185	0.076	0.01478
14	55202080	G	A	ENSG00000131979.14	14	55369570	-0.186	0.076	0.01521
14	55249887	A	C	ENSG00000131979.14	14	55369570	0.159	0.066	0.01551
14	55200322	T	A	ENSG00000131979.14	14	55369570	-0.185	0.077	0.01558
14	55200323	C	G	ENSG00000131979.14	14	55369570	-0.185	0.077	0.01558
14	54497230	T	C	ENSG00000131979.14	14	55369570	-0.626	0.259	0.01563
14	54497370	G	T	ENSG00000131979.14	14	55369570	-0.626	0.259	0.01563
14	54477170	T	C	ENSG00000131979.14	14	55369570	-0.623	0.258	0.01564
14	54468628	A	C	ENSG00000131979.14	14	55369570	-0.622	0.258	0.01567
14	55948840	C	A	ENSG00000131979.14	14	55369570	0.286	0.118	0.01568
14	55948877	T	C	ENSG00000131979.14	14	55369570	0.286	0.118	0.01568
14	55819791	G	A	ENSG00000131979.14	14	55369570	-0.274	0.114	0.0157
14	55823422	C	T	ENSG00000131979.14	14	55369570	-0.274	0.114	0.01571
14	54633617	G	T	ENSG00000131979.14	14	55369570	-0.633	0.262	0.01572
14	54682266	G	A	ENSG00000131979.14	14	55369570	-0.633	0.262	0.01573
14	54684904	A	G	ENSG00000131979.14	14	55369570	-0.633	0.262	0.01573
14	54739278	C	A	ENSG00000131979.14	14	55369570	-0.633	0.262	0.01573
14	55197464	G	A	ENSG00000131979.14	14	55369570	-0.185	0.076	0.01574
14	55948958	C	T	ENSG00000131979.14	14	55369570	0.286	0.118	0.01575
14	55949449	A	G	ENSG00000131979.14	14	55369570	0.286	0.118	0.01575
14	55903340	T	C	ENSG00000131979.14	14	55369570	-0.632	0.262	0.01577
14	54474183	T	C	ENSG00000131979.14	14	55369570	0.149	0.062	0.01583
14	54478748	T	A	ENSG00000131979.14	14	55369570	0.149	0.062	0.01583
14	54470264	G	A	ENSG00000131979.14	14	55369570	0.149	0.062	0.01589
14	54466565	T	G	ENSG00000131979.14	14	55369570	0.149	0.062	0.0159
14	54470064	G	A	ENSG00000131979.14	14	55369570	0.149	0.062	0.0159
14	54469979	C	T	ENSG00000131979.14	14	55369570	0.149	0.062	0.01591
14	54475434	C	G	ENSG00000131979.14	14	55369570	0.149	0.062	0.01591
14	54469737	T	C	ENSG00000131979.14	14	55369570	0.149	0.062	0.01592
14	55470624	T	C	ENSG00000131979.14	14	55369570	-0.158	0.066	0.01597
14	54568204	T	C	ENSG00000131979.14	14	55369570	0.585	0.244	0.01639
14	54448625	C	G	ENSG00000131979.14	14	55369570	0.148	0.062	0.01658
14	55991760	G	A	ENSG00000131979.14	14	55369570	-0.607	0.254	0.01692
14	55882463	C	A	ENSG00000131979.14	14	55369570	-0.168	0.07	0.01701
14	56305121	A	G	ENSG00000131979.14	14	55369570	-0.14	0.059	0.01708
14	55880918	A	G	ENSG00000131979.14	14	55369570	-0.168	0.07	0.01713
14	55721863	A	G	ENSG00000131979.14	14	55369570	0.256	0.107	0.01717
14	55879827	C	G	ENSG00000131979.14	14	55369570	-0.168	0.07	0.01719
14	56243599	A	T	ENSG00000131979.14	14	55369570	-0.348	0.146	0.01724
14	56297655	C	T	ENSG00000131979.14	14	55369570	0.147	0.062	0.01763
14	55130718	G	A	ENSG00000131979.14	14	55369570	0.237	0.1	0.01788
14	54457231	C	T	ENSG00000131979.14	14	55369570	0.145	0.061	0.01804
14	55495161	C	T	ENSG00000131979.14	14	55369570	-0.152	0.064	0.01837
14	54635561	A	G	ENSG00000131979.14	14	55369570	-0.624	0.265	0.01841
14	56301847	C	T	ENSG00000131979.14	14	55369570	-0.139	0.059	0.01847
14	55024747	T	C	ENSG00000131979.14	14	55369570	-0.542	0.23	0.01853
14	55000569	A	G	ENSG00000131979.14	14	55369570	-0.446	0.19	0.01869
14	55563705	A	G	ENSG00000131979.14	14	55369570	-0.147	0.062	0.01874
14	55371706	G	A	ENSG00000131979.14	14	55369570	-0.345	0.147	0.01879
14	54484446	C	T	ENSG00000131979.14	14	55369570	0.146	0.062	0.0188
14	54482574	C	T	ENSG00000131979.14	14	55369570	0.146	0.062	0.01882
14	55486603	G	A	ENSG00000131979.14	14	55369570	-0.345	0.147	0.01882
14	55480768	A	C	ENSG00000131979.14	14	55369570	-0.345	0.147	0.01883
14	55377273	G	C	ENSG00000131979.14	14	55369570	-0.345	0.147	0.01884
14	55473877	C	G	ENSG00000131979.14	14	55369570	-0.345	0.147	0.01884
14	55474183	T	C	ENSG00000131979.14	14	55369570	-0.345	0.147	0.01884
14	55476970	A	T	ENSG00000131979.14	14	55369570	-0.345	0.147	0.01884
14	55479422	C	T	ENSG00000131979.14	14	55369570	-0.345	0.147	0.01884
14	55457113	A	C	ENSG00000131979.14	14	55369570	-0.345	0.147	0.01885
14	55466050	C	T	ENSG00000131979.14	14	55369570	-0.345	0.147	0.01885
14	55466557	T	C	ENSG00000131979.14	14	55369570	-0.345	0.147	0.01885
14	55467401	A	G	ENSG00000131979.14	14	55369570	-0.345	0.147	0.01885
14	55469476	T	A	ENSG00000131979.14	14	55369570	-0.345	0.147	0.01885
14	55380632	G	C	ENSG00000131979.14	14	55369570	-0.345	0.147	0.01886
14	55461053	G	A	ENSG00000131979.14	14	55369570	-0.345	0.147	0.01886
14	55465487	C	A	ENSG00000131979.14	14	55369570	-0.345	0.147	0.01886
14	55465651	T	C	ENSG00000131979.14	14	55369570	-0.345	0.147	0.01886
14	55380816	G	A	ENSG00000131979.14	14	55369570	-0.345	0.147	0.01887
14	55381505	C	T	ENSG00000131979.14	14	55369570	-0.345	0.147	0.01887
14	55387773	C	T	ENSG00000131979.14	14	55369570	-0.345	0.147	0.01887
14	55389011	G	A	ENSG00000131979.14	14	55369570	-0.345	0.147	0.01887
14	55390268	C	T	ENSG00000131979.14	14	55369570	-0.345	0.147	0.01887
14	55391117	T	C	ENSG00000131979.14	14	55369570	-0.345	0.147	0.01887
14	55393004	A	G	ENSG00000131979.14	14	55369570	-0.345	0.147	0.01887
14	55393144	A	G	ENSG00000131979.14	14	55369570	-0.345	0.147	0.01887
14	55393802	T	C	ENSG00000131979.14	14	55369570	-0.345	0.147	0.01887
14	55395449	C	G	ENSG00000131979.14	14	55369570	-0.345	0.147	0.01887
14	55395727	A	C	ENSG00000131979.14	14	55369570	-0.345	0.147	0.01887
14	55396057	T	C	ENSG00000131979.14	14	55369570	-0.345	0.147	0.01887
14	55396799	C	T	ENSG00000131979.14	14	55369570	-0.345	0.147	0.01887
14	55398674	C	T	ENSG00000131979.14	14	55369570	-0.345	0.147	0.01887
14	55398989	A	G	ENSG00000131979.14	14	55369570	-0.345	0.147	0.01887
14	55399113	A	G	ENSG00000131979.14	14	55369570	-0.345	0.147	0.01887
14	55402895	C	A	ENSG00000131979.14	14	55369570	-0.345	0.147	0.01887
14	55402952	A	G	ENSG00000131979.14	14	55369570	-0.345	0.147	0.01887
14	55403701	A	G	ENSG00000131979.14	14	55369570	-0.345	0.147	0.01887
14	55404230	T	C	ENSG00000131979.14	14	55369570	-0.345	0.147	0.01887
14	55407351	A	G	ENSG00000131979.14	14	55369570	-0.345	0.147	0.01887
14	55407757	G	A	ENSG00000131979.14	14	55369570	-0.345	0.147	0.01887
14	55407944	G	T	ENSG00000131979.14	14	55369570	-0.345	0.147	0.01887
14	55410562	A	T	ENSG00000131979.14	14	55369570	-0.345	0.147	0.01887
14	55411224	A	C	ENSG00000131979.14	14	55369570	-0.345	0.147	0.01887
14	55414101	A	G	ENSG00000131979.14	14	55369570	-0.345	0.147	0.01887
14	55415044	A	G	ENSG00000131979.14	14	55369570	-0.345	0.147	0.01887
14	55419184	C	T	ENSG00000131979.14	14	55369570	-0.345	0.147	0.01887
14	55420755	A	G	ENSG00000131979.14	14	55369570	-0.345	0.147	0.01887
14	55421726	C	T	ENSG00000131979.14	14	55369570	-0.345	0.147	0.01887
14	55424096	T	A	ENSG00000131979.14	14	55369570	-0.345	0.147	0.01887
14	55427226	A	C	ENSG00000131979.14	14	55369570	-0.345	0.147	0.01887
14	55428008	C	G	ENSG00000131979.14	14	55369570	-0.345	0.147	0.01887
14	55428805	G	A	ENSG00000131979.14	14	55369570	-0.345	0.147	0.01887
14	55430565	C	T	ENSG00000131979.14	14	55369570	-0.345	0.147	0.01887
14	55431536	T	A	ENSG00000131979.14	14	55369570	-0.345	0.147	0.01887
14	55431730	A	G	ENSG00000131979.14	14	55369570	-0.345	0.147	0.01887
14	55432168	T	G	ENSG00000131979.14	14	55369570	-0.345	0.147	0.01887
14	55434752	A	G	ENSG00000131979.14	14	55369570	-0.345	0.147	0.01887
14	55441747	T	G	ENSG00000131979.14	14	55369570	-0.345	0.147	0.01887
14	55448974	G	A	ENSG00000131979.14	14	55369570	-0.345	0.147	0.01887
14	55450772	A	G	ENSG00000131979.14	14	55369570	-0.345	0.147	0.01887
14	55452283	A	G	ENSG00000131979.14	14	55369570	-0.345	0.147	0.01887
14	55455429	T	G	ENSG00000131979.14	14	55369570	-0.345	0.147	0.01887
14	55404700	G	A	ENSG00000131979.14	14	55369570	-0.345	0.147	0.01888
14	55404825	T	A	ENSG00000131979.14	14	55369570	-0.345	0.147	0.01888
14	55405222	A	G	ENSG00000131979.14	14	55369570	-0.345	0.147	0.01888
14	55405291	A	G	ENSG00000131979.14	14	55369570	-0.345	0.147	0.01888
14	55405708	A	T	ENSG00000131979.14	14	55369570	-0.345	0.147	0.01888
14	55406149	G	C	ENSG00000131979.14	14	55369570	-0.345	0.147	0.01888
14	55414396	G	A	ENSG00000131979.14	14	55369570	-0.345	0.147	0.01889
14	54488399	G	A	ENSG00000131979.14	14	55369570	0.146	0.062	0.01893
14	54947958	C	T	ENSG00000131979.14	14	55369570	-0.541	0.23	0.01893
14	54928166	T	C	ENSG00000131979.14	14	55369570	-0.54	0.23	0.01901
14	55525589	C	A	ENSG00000131979.14	14	55369570	-0.153	0.065	0.01903
14	55298032	G	C	ENSG00000131979.14	14	55369570	-0.671	0.287	0.01937
14	55382828	C	G	ENSG00000131979.14	14	55369570	-0.344	0.147	0.01937
14	55684729	C	T	ENSG00000131979.14	14	55369570	-0.544	0.233	0.01962
14	55406992	G	A	ENSG00000131979.14	14	55369570	-0.344	0.147	0.01964
14	55701652	T	C	ENSG00000131979.14	14	55369570	-0.255	0.109	0.01986
14	56345260	C	T	ENSG00000131979.14	14	55369570	-0.67	0.288	0.01999
14	55837623	T	C	ENSG00000131979.14	14	55369570	0.175	0.076	0.02034
14	54467714	T	C	ENSG00000131979.14	14	55369570	0.16	0.069	0.02036
14	54474089	A	G	ENSG00000131979.14	14	55369570	0.16	0.069	0.02038
14	54474400	C	T	ENSG00000131979.14	14	55369570	0.16	0.069	0.02041
14	54475501	G	C	ENSG00000131979.14	14	55369570	0.16	0.069	0.02046
14	54476285	C	T	ENSG00000131979.14	14	55369570	0.16	0.069	0.02051
14	54479110	A	G	ENSG00000131979.14	14	55369570	0.16	0.069	0.02056
14	54479569	C	G	ENSG00000131979.14	14	55369570	0.16	0.069	0.02059
14	55462388	G	A	ENSG00000131979.14	14	55369570	-0.342	0.148	0.02063
14	54480744	G	A	ENSG00000131979.14	14	55369570	0.159	0.069	0.02066
14	55213430	C	T	ENSG00000131979.14	14	55369570	0.284	0.123	0.02083
14	55379597	C	T	ENSG00000131979.14	14	55369570	-0.344	0.149	0.0212
14	55952206	C	T	ENSG00000131979.14	14	55369570	0.272	0.118	0.0212
14	55554012	C	A	ENSG00000131979.14	14	55369570	0.239	0.104	0.02133
14	55542944	G	A	ENSG00000131979.14	14	55369570	0.288	0.125	0.0215
14	55149095	G	C	ENSG00000131979.14	14	55369570	0.454	0.198	0.02165
14	55457988	G	C	ENSG00000131979.14	14	55369570	-0.385	0.168	0.02169
14	55828508	A	G	ENSG00000131979.14	14	55369570	0.413	0.18	0.02175
14	54820713	A	C	ENSG00000131979.14	14	55369570	-0.259	0.113	0.02215
14	55396186	G	T	ENSG00000131979.14	14	55369570	-0.341	0.149	0.02237
14	55401782	T	C	ENSG00000131979.14	14	55369570	-0.15	0.066	0.02329
14	55523460	T	C	ENSG00000131979.14	14	55369570	-0.602	0.265	0.02331
14	54472586	G	A	ENSG00000131979.14	14	55369570	0.156	0.069	0.0238
14	55939676	A	T	ENSG00000131979.14	14	55369570	0.266	0.118	0.02415
14	55243998	G	A	ENSG00000131979.14	14	55369570	0.154	0.068	0.02432
14	54861251	A	G	ENSG00000131979.14	14	55369570	-0.257	0.114	0.02433
14	55957348	T	C	ENSG00000131979.14	14	55369570	0.274	0.122	0.02444
14	54473799	C	T	ENSG00000131979.14	14	55369570	0.154	0.069	0.02469
14	56302039	T	C	ENSG00000131979.14	14	55369570	-0.141	0.063	0.02483
14	55373670	A	G	ENSG00000131979.14	14	55369570	-0.15	0.067	0.02492
14	54400170	C	T	ENSG00000131979.14	14	55369570	0.494	0.221	0.02545
14	55927547	A	G	ENSG00000131979.14	14	55369570	0.262	0.117	0.02559
14	55941825	G	T	ENSG00000131979.14	14	55369570	0.262	0.117	0.02561
14	54472060	G	C	ENSG00000131979.14	14	55369570	-0.614	0.275	0.02562
14	55929123	T	C	ENSG00000131979.14	14	55369570	0.262	0.117	0.02562
14	55930505	G	A	ENSG00000131979.14	14	55369570	0.261	0.117	0.02562
14	55946036	C	G	ENSG00000131979.14	14	55369570	0.261	0.117	0.02562
14	55940513	G	A	ENSG00000131979.14	14	55369570	0.261	0.117	0.02563
14	54435061	A	G	ENSG00000131979.14	14	55369570	0.511	0.229	0.02594
14	54997792	G	A	ENSG00000131979.14	14	55369570	0.175	0.079	0.02624
14	55421911	T	G	ENSG00000131979.14	14	55369570	-0.168	0.075	0.02626
14	55418439	C	T	ENSG00000131979.14	14	55369570	-0.167	0.075	0.02631
14	54461023	C	T	ENSG00000131979.14	14	55369570	-0.612	0.275	0.02636
14	54461182	A	G	ENSG00000131979.14	14	55369570	-0.612	0.275	0.02637
14	55415521	G	A	ENSG00000131979.14	14	55369570	-0.167	0.075	0.02638
14	55427378	C	T	ENSG00000131979.14	14	55369570	-0.167	0.075	0.0264
14	55414984	G	A	ENSG00000131979.14	14	55369570	-0.167	0.075	0.02641
14	55428832	C	T	ENSG00000131979.14	14	55369570	-0.167	0.075	0.02646
14	55408696	C	T	ENSG00000131979.14	14	55369570	-0.167	0.075	0.0265
14	55432091	C	T	ENSG00000131979.14	14	55369570	-0.167	0.075	0.02651
14	55425913	C	G	ENSG00000131979.14	14	55369570	-0.167	0.075	0.02655
14	55302219	G	A	ENSG00000131979.14	14	55369570	0.247	0.112	0.02719
14	55526445	A	G	ENSG00000131979.14	14	55369570	-0.341	0.154	0.02722
14	54466500	T	C	ENSG00000131979.14	14	55369570	0.153	0.069	0.02735
14	54479444	G	A	ENSG00000131979.14	14	55369570	0.152	0.069	0.02744
14	54479454	G	A	ENSG00000131979.14	14	55369570	0.152	0.069	0.02746
14	55566290	G	A	ENSG00000131979.14	14	55369570	-0.323	0.147	0.02772
14	55990730	A	C	ENSG00000131979.14	14	55369570	0.158	0.072	0.02782
14	56020161	T	C	ENSG00000131979.14	14	55369570	-0.575	0.261	0.02789
14	54753238	G	A	ENSG00000131979.14	14	55369570	-0.557	0.254	0.02798
14	54874463	G	A	ENSG00000131979.14	14	55369570	-0.254	0.116	0.02824
14	54980316	T	A	ENSG00000131979.14	14	55369570	0.369	0.168	0.02824
14	54481678	T	G	ENSG00000131979.14	14	55369570	0.152	0.069	0.02829
14	55082757	A	G	ENSG00000131979.14	14	55369570	0.129	0.059	0.02862
14	54877316	G	A	ENSG00000131979.14	14	55369570	0.308	0.141	0.02873
14	56302292	T	G	ENSG00000131979.14	14	55369570	0.129	0.059	0.02921
14	54513254	C	T	ENSG00000131979.14	14	55369570	0.135	0.062	0.02923
14	55954063	C	T	ENSG00000131979.14	14	55369570	0.261	0.12	0.02925
14	55563834	G	T	ENSG00000131979.14	14	55369570	-0.319	0.147	0.02953
14	55562841	A	G	ENSG00000131979.14	14	55369570	-0.319	0.147	0.02967
14	56328683	C	T	ENSG00000131979.14	14	55369570	-0.134	0.062	0.02971
14	55561453	C	T	ENSG00000131979.14	14	55369570	-0.319	0.147	0.02977
14	54456710	C	T	ENSG00000131979.14	14	55369570	0.245	0.113	0.02983
14	55080261	C	G	ENSG00000131979.14	14	55369570	0.128	0.059	0.02987
14	55560164	C	T	ENSG00000131979.14	14	55369570	-0.318	0.147	0.02996
14	54462161	A	C	ENSG00000131979.14	14	55369570	0.245	0.113	0.03001
14	54463363	A	G	ENSG00000131979.14	14	55369570	0.245	0.113	0.03002
14	54463664	C	T	ENSG00000131979.14	14	55369570	0.245	0.113	0.03003
14	54464301	A	G	ENSG00000131979.14	14	55369570	0.244	0.113	0.03007
14	55081351	T	C	ENSG00000131979.14	14	55369570	0.127	0.059	0.0304
14	56304008	A	G	ENSG00000131979.14	14	55369570	-0.133	0.061	0.03046
14	55946617	G	A	ENSG00000131979.14	14	55369570	0.131	0.061	0.03057
14	55647310	G	A	ENSG00000131979.14	14	55369570	0.465	0.215	0.03059
14	55180021	G	C	ENSG00000131979.14	14	55369570	-0.167	0.077	0.0306
14	55417450	A	G	ENSG00000131979.14	14	55369570	-0.163	0.075	0.03066
14	55083375	A	G	ENSG00000131979.14	14	55369570	0.127	0.059	0.03072
14	55410837	T	C	ENSG00000131979.14	14	55369570	-0.493	0.229	0.03095
14	55552500	G	T	ENSG00000131979.14	14	55369570	-0.14	0.065	0.03097
14	56300374	C	T	ENSG00000131979.14	14	55369570	-0.131	0.061	0.03101
14	54811184	A	G	ENSG00000131979.14	14	55369570	-0.282	0.131	0.03109
14	55233418	A	C	ENSG00000131979.14	14	55369570	-0.168	0.078	0.03122
14	55556518	T	C	ENSG00000131979.14	14	55369570	-0.316	0.147	0.03133
14	55556296	C	G	ENSG00000131979.14	14	55369570	-0.316	0.147	0.03138
14	55360203	T	C	ENSG00000131979.14	14	55369570	-0.143	0.067	0.03147
14	55081637	T	C	ENSG00000131979.14	14	55369570	0.127	0.059	0.03177
14	55546461	T	C	ENSG00000131979.14	14	55369570	-0.315	0.147	0.03178
14	55547716	G	A	ENSG00000131979.14	14	55369570	-0.315	0.147	0.0318
14	55549681	A	G	ENSG00000131979.14	14	55369570	-0.315	0.147	0.03184
14	55551174	G	A	ENSG00000131979.14	14	55369570	-0.315	0.147	0.03188
14	55553319	G	A	ENSG00000131979.14	14	55369570	-0.315	0.147	0.03188
14	55449775	G	C	ENSG00000131979.14	14	55369570	0.16	0.075	0.03189
14	55553220	G	A	ENSG00000131979.14	14	55369570	-0.315	0.147	0.0319
14	55084789	T	C	ENSG00000131979.14	14	55369570	0.126	0.059	0.0321
14	55314402	C	A	ENSG00000131979.14	14	55369570	0.262	0.122	0.03218
14	55300140	G	T	ENSG00000131979.14	14	55369570	0.242	0.113	0.0322
14	55400528	A	G	ENSG00000131979.14	14	55369570	-0.147	0.069	0.03256
14	56308303	T	C	ENSG00000131979.14	14	55369570	0.129	0.06	0.03267
14	55403208	A	G	ENSG00000131979.14	14	55369570	-0.156	0.073	0.0328
14	55409084	C	G	ENSG00000131979.14	14	55369570	-0.161	0.076	0.03299
14	55409070	T	A	ENSG00000131979.14	14	55369570	-0.161	0.076	0.033
14	55198024	A	G	ENSG00000131979.14	14	55369570	-0.124	0.058	0.03305
14	55080682	G	A	ENSG00000131979.14	14	55369570	0.125	0.059	0.03328
14	56006934	A	T	ENSG00000131979.14	14	55369570	-0.279	0.131	0.03343
14	54943727	T	C	ENSG00000131979.14	14	55369570	-0.395	0.186	0.03392
14	55201507	A	G	ENSG00000131979.14	14	55369570	-0.216	0.102	0.03392
14	55180343	T	G	ENSG00000131979.14	14	55369570	-0.162	0.076	0.03401
14	54462694	T	C	ENSG00000131979.14	14	55369570	0.24	0.113	0.03424
14	54964611	A	C	ENSG00000131979.14	14	55369570	-0.395	0.186	0.03434
14	55509654	T	C	ENSG00000131979.14	14	55369570	-0.591	0.279	0.03439
14	55954640	T	C	ENSG00000131979.14	14	55369570	0.127	0.06	0.03439
14	54975079	C	G	ENSG00000131979.14	14	55369570	-0.394	0.186	0.03448
14	54449717	A	G	ENSG00000131979.14	14	55369570	-0.61	0.289	0.03459
14	55077709	A	G	ENSG00000131979.14	14	55369570	0.125	0.059	0.03469
14	55073288	C	T	ENSG00000131979.14	14	55369570	0.125	0.059	0.0347
14	55081763	G	T	ENSG00000131979.14	14	55369570	0.125	0.059	0.03478
14	56299773	A	C	ENSG00000131979.14	14	55369570	-0.129	0.061	0.03485
14	55481946	T	C	ENSG00000131979.14	14	55369570	-0.149	0.071	0.03515
14	56328684	G	T	ENSG00000131979.14	14	55369570	0.152	0.072	0.03559
14	55481919	A	G	ENSG00000131979.14	14	55369570	-0.149	0.071	0.03562
14	55106368	G	A	ENSG00000131979.14	14	55369570	0.136	0.065	0.03577
14	55235050	A	G	ENSG00000131979.14	14	55369570	-0.118	0.056	0.03585
14	55998163	T	C	ENSG00000131979.14	14	55369570	0.208	0.099	0.03591
14	55814346	A	G	ENSG00000131979.14	14	55369570	0.138	0.066	0.03611
14	55879685	A	G	ENSG00000131979.14	14	55369570	-0.144	0.069	0.03623
14	55879277	T	G	ENSG00000131979.14	14	55369570	-0.144	0.069	0.03624
14	56306996	A	G	ENSG00000131979.14	14	55369570	-0.128	0.061	0.03634
14	55994548	C	T	ENSG00000131979.14	14	55369570	0.133	0.063	0.03641
14	55904600	C	T	ENSG00000131979.14	14	55369570	0.244	0.117	0.03677
14	56217877	A	T	ENSG00000131979.14	14	55369570	0.167	0.08	0.03688
14	55089834	A	G	ENSG00000131979.14	14	55369570	-0.12	0.057	0.03713
14	56300351	C	T	ENSG00000131979.14	14	55369570	0.126	0.06	0.03733
14	56312303	C	A	ENSG00000131979.14	14	55369570	-0.13	0.062	0.03736
14	56296242	C	T	ENSG00000131979.14	14	55369570	-0.126	0.061	0.03758
14	56026136	T	C	ENSG00000131979.14	14	55369570	-0.267	0.128	0.03763
14	55478356	C	T	ENSG00000131979.14	14	55369570	-0.147	0.071	0.03764
14	55474849	T	C	ENSG00000131979.14	14	55369570	-0.147	0.071	0.03781
14	55445132	C	A	ENSG00000131979.14	14	55369570	-0.154	0.074	0.03786
14	55100978	C	T	ENSG00000131979.14	14	55369570	0.119	0.058	0.0379
14	55443067	G	A	ENSG00000131979.14	14	55369570	-0.154	0.074	0.03795
14	55954103	C	T	ENSG00000131979.14	14	55369570	0.171	0.082	0.03809
14	55485150	G	T	ENSG00000131979.14	14	55369570	-0.153	0.074	0.03834
14	55471887	T	C	ENSG00000131979.14	14	55369570	-0.154	0.074	0.03837
14	55470205	C	T	ENSG00000131979.14	14	55369570	-0.154	0.074	0.03847
14	55527144	C	T	ENSG00000131979.14	14	55369570	0.38	0.184	0.03855
14	56307984	C	T	ENSG00000131979.14	14	55369570	0.147	0.071	0.03856
14	56308090	C	G	ENSG00000131979.14	14	55369570	0.147	0.071	0.03858
14	55754674	C	A	ENSG00000131979.14	14	55369570	0.367	0.177	0.03872
14	55991141	C	T	ENSG00000131979.14	14	55369570	0.148	0.072	0.03876
14	55072017	T	C	ENSG00000131979.14	14	55369570	0.267	0.129	0.03891
14	55462869	T	C	ENSG00000131979.14	14	55369570	-0.153	0.074	0.03895
14	55550935	T	G	ENSG00000131979.14	14	55369570	-0.306	0.148	0.03911
14	55439075	C	T	ENSG00000131979.14	14	55369570	-0.153	0.074	0.03933
14	55837472	C	A	ENSG00000131979.14	14	55369570	-0.511	0.248	0.03939
14	55457041	C	T	ENSG00000131979.14	14	55369570	-0.153	0.074	0.03944
14	55998059	G	A	ENSG00000131979.14	14	55369570	0.209	0.101	0.03948
14	55954108	A	G	ENSG00000131979.14	14	55369570	0.169	0.082	0.0395
14	56041900	G	A	ENSG00000131979.14	14	55369570	0.461	0.224	0.03952
14	55448793	C	T	ENSG00000131979.14	14	55369570	-0.153	0.074	0.03955
14	56298002	C	T	ENSG00000131979.14	14	55369570	-0.126	0.061	0.03957
14	55440068	C	A	ENSG00000131979.14	14	55369570	-0.153	0.074	0.03959
14	55440340	A	C	ENSG00000131979.14	14	55369570	-0.153	0.074	0.03959
14	55452759	C	G	ENSG00000131979.14	14	55369570	-0.153	0.074	0.03959
14	55447982	A	G	ENSG00000131979.14	14	55369570	-0.153	0.074	0.0396
14	55436324	C	T	ENSG00000131979.14	14	55369570	-0.153	0.074	0.03963
14	55446153	C	T	ENSG00000131979.14	14	55369570	-0.153	0.074	0.03967
14	55446553	C	T	ENSG00000131979.14	14	55369570	-0.153	0.074	0.03967
14	56274784	C	T	ENSG00000131979.14	14	55369570	0.307	0.149	0.03975
14	55549574	C	A	ENSG00000131979.14	14	55369570	-0.308	0.15	0.03998
14	55179104	T	A	ENSG00000131979.14	14	55369570	-0.178	0.087	0.04002
14	55181657	A	G	ENSG00000131979.14	14	55369570	-0.178	0.087	0.04017
14	56311771	G	A	ENSG00000131979.14	14	55369570	-0.128	0.063	0.04032
14	56308638	C	T	ENSG00000131979.14	14	55369570	-0.128	0.063	0.0404
14	56312118	G	A	ENSG00000131979.14	14	55369570	-0.128	0.063	0.04044
14	56308410	G	A	ENSG00000131979.14	14	55369570	-0.128	0.063	0.04047
14	56310425	C	T	ENSG00000131979.14	14	55369570	-0.128	0.063	0.04047
14	56314046	A	T	ENSG00000131979.14	14	55369570	-0.128	0.063	0.04047
14	55089882	T	C	ENSG00000131979.14	14	55369570	-0.117	0.057	0.04062
14	54856461	G	A	ENSG00000131979.14	14	55369570	-0.242	0.118	0.04074
14	55990708	G	A	ENSG00000131979.14	14	55369570	0.248	0.121	0.04087
14	56315109	C	T	ENSG00000131979.14	14	55369570	0.145	0.071	0.04118
14	55854257	T	C	ENSG00000131979.14	14	55369570	-0.133	0.065	0.04155
14	55299092	C	A	ENSG00000131979.14	14	55369570	0.228	0.112	0.04163
14	55080334	C	T	ENSG00000131979.14	14	55369570	0.12	0.059	0.04181
14	54727667	A	G	ENSG00000131979.14	14	55369570	-0.119	0.058	0.04195
14	56109579	G	T	ENSG00000131979.14	14	55369570	-0.359	0.176	0.04201
14	56108586	G	C	ENSG00000131979.14	14	55369570	-0.359	0.176	0.04203
14	56127891	A	G	ENSG00000131979.14	14	55369570	-0.359	0.176	0.04204
14	54817389	T	C	ENSG00000131979.14	14	55369570	0.405	0.199	0.04208
14	56288516	A	G	ENSG00000131979.14	14	55369570	0.142	0.07	0.04208
14	56310849	C	G	ENSG00000131979.14	14	55369570	0.123	0.06	0.04211
14	56279874	A	G	ENSG00000131979.14	14	55369570	0.142	0.07	0.04234
14	54534585	G	A	ENSG00000131979.14	14	55369570	0.126	0.062	0.04238
14	55439318	G	A	ENSG00000131979.14	14	55369570	-0.151	0.074	0.04245
14	56299102	C	T	ENSG00000131979.14	14	55369570	-0.124	0.061	0.04262
14	55470863	G	C	ENSG00000131979.14	14	55369570	-0.151	0.074	0.04267
14	56335723	C	G	ENSG00000131979.14	14	55369570	0.29	0.143	0.04281
14	56218669	G	C	ENSG00000131979.14	14	55369570	-0.122	0.06	0.04292
14	55543955	A	C	ENSG00000131979.14	14	55369570	-0.31	0.153	0.04301
14	55541421	C	A	ENSG00000131979.14	14	55369570	-0.309	0.153	0.0431
14	55539891	G	A	ENSG00000131979.14	14	55369570	-0.309	0.153	0.04315
14	55537340	A	G	ENSG00000131979.14	14	55369570	-0.309	0.153	0.04318
14	55302719	A	C	ENSG00000131979.14	14	55369570	0.224	0.111	0.04319
14	55531526	A	C	ENSG00000131979.14	14	55369570	-0.309	0.153	0.04319
14	55533487	C	T	ENSG00000131979.14	14	55369570	-0.309	0.153	0.04319
14	55522518	C	T	ENSG00000131979.14	14	55369570	-0.309	0.153	0.0432
14	55525199	A	G	ENSG00000131979.14	14	55369570	-0.309	0.153	0.0432
14	55300778	A	T	ENSG00000131979.14	14	55369570	0.224	0.111	0.04321
14	55301302	T	C	ENSG00000131979.14	14	55369570	0.224	0.111	0.04321
14	55517633	G	A	ENSG00000131979.14	14	55369570	-0.309	0.153	0.04321
14	55763612	A	C	ENSG00000131979.14	14	55369570	-0.132	0.066	0.04349
14	55966019	A	T	ENSG00000131979.14	14	55369570	0.146	0.073	0.04365
14	55968317	C	T	ENSG00000131979.14	14	55369570	0.146	0.073	0.04366
14	55683211	A	C	ENSG00000131979.14	14	55369570	-0.132	0.065	0.04397
14	55305666	G	A	ENSG00000131979.14	14	55369570	0.224	0.111	0.0441
14	55104963	C	T	ENSG00000131979.14	14	55369570	0.303	0.151	0.04433
14	55355031	C	T	ENSG00000131979.14	14	55369570	0.135	0.067	0.04437
14	55954424	A	G	ENSG00000131979.14	14	55369570	0.167	0.083	0.04445
14	55954430	C	G	ENSG00000131979.14	14	55369570	0.167	0.083	0.04445
14	55618201	G	C	ENSG00000131979.14	14	55369570	0.271	0.135	0.04451
14	56313407	T	C	ENSG00000131979.14	14	55369570	-0.126	0.063	0.04478
14	55952301	A	G	ENSG00000131979.14	14	55369570	0.166	0.083	0.04502
14	54467584	G	A	ENSG00000131979.14	14	55369570	0.124	0.062	0.04505
14	55229217	C	G	ENSG00000131979.14	14	55369570	-0.53	0.265	0.04507
14	55465553	T	A	ENSG00000131979.14	14	55369570	-0.149	0.075	0.04558
14	55308004	A	G	ENSG00000131979.14	14	55369570	0.222	0.111	0.04568
14	55308210	C	G	ENSG00000131979.14	14	55369570	0.222	0.111	0.04584
14	55308399	G	A	ENSG00000131979.14	14	55369570	0.222	0.111	0.04599
14	56023404	C	T	ENSG00000131979.14	14	55369570	-0.257	0.129	0.04627
14	55583883	G	A	ENSG00000131979.14	14	55369570	-0.246	0.124	0.04631
14	55978227	G	A	ENSG00000131979.14	14	55369570	0.155	0.078	0.04637
14	55979753	C	T	ENSG00000131979.14	14	55369570	0.155	0.078	0.04637
14	55976570	G	A	ENSG00000131979.14	14	55369570	0.155	0.078	0.04638
14	55991405	C	T	ENSG00000131979.14	14	55369570	0.141	0.071	0.04655
14	55990498	A	G	ENSG00000131979.14	14	55369570	0.126	0.063	0.04679
14	56307022	G	A	ENSG00000131979.14	14	55369570	0.141	0.071	0.0469
14	55310003	T	C	ENSG00000131979.14	14	55369570	0.221	0.111	0.04694
14	55176170	T	C	ENSG00000131979.14	14	55369570	-0.155	0.078	0.04752
14	56047840	C	T	ENSG00000131979.14	14	55369570	-0.559	0.282	0.04763
14	54882233	T	C	ENSG00000131979.14	14	55369570	-0.463	0.234	0.04767
14	55545062	G	A	ENSG00000131979.14	14	55369570	-0.126	0.064	0.04779
14	55073798	C	T	ENSG00000131979.14	14	55369570	-0.148	0.075	0.04785
14	56279843	A	T	ENSG00000131979.14	14	55369570	0.138	0.07	0.04805
14	55089215	A	T	ENSG00000131979.14	14	55369570	0.114	0.058	0.04825
14	55541063	G	A	ENSG00000131979.14	14	55369570	-0.569	0.288	0.0483
14	56270031	G	A	ENSG00000131979.14	14	55369570	0.308	0.156	0.04831
14	55312058	T	C	ENSG00000131979.14	14	55369570	0.22	0.111	0.04843
14	54542995	C	A	ENSG00000131979.14	14	55369570	0.123	0.062	0.04861
14	54537889	T	C	ENSG00000131979.14	14	55369570	0.123	0.062	0.0487
14	55274592	C	T	ENSG00000131979.14	14	55369570	0.219	0.111	0.04876
14	54546145	T	C	ENSG00000131979.14	14	55369570	0.123	0.062	0.04902
14	55621116	C	G	ENSG00000131979.14	14	55369570	-0.125	0.064	0.04906
14	55313331	T	C	ENSG00000131979.14	14	55369570	0.219	0.112	0.0491
14	54560018	C	T	ENSG00000131979.14	14	55369570	0.122	0.062	0.04927
14	55985012	A	G	ENSG00000131979.14	14	55369570	0.132	0.067	0.0493
14	54563802	A	G	ENSG00000131979.14	14	55369570	0.122	0.062	0.04941
14	56146159	C	T	ENSG00000131979.14	14	55369570	-0.596	0.304	0.04954
14	55560404	A	C	ENSG00000131979.14	14	55369570	-0.126	0.064	0.04957
14	55561962	C	T	ENSG00000131979.14	14	55369570	-0.126	0.064	0.04961
14	54997751	C	T	ENSG00000131979.14	14	55369570	-0.386	0.196	0.04972
14	55003569	T	C	ENSG00000131979.14	14	55369570	-0.385	0.196	0.04972
14	56327571	A	G	ENSG00000131979.14	14	55369570	-0.121	0.062	0.04973
14	54996400	G	A	ENSG00000131979.14	14	55369570	-0.386	0.197	0.04975
14	56327465	C	A	ENSG00000131979.14	14	55369570	-0.121	0.062	0.04975
14	55955102	T	C	ENSG00000131979.14	14	55369570	0.161	0.082	0.05012
14	55955167	G	A	ENSG00000131979.14	14	55369570	0.161	0.082	0.05013
14	55955405	C	G	ENSG00000131979.14	14	55369570	0.161	0.082	0.05014
14	55956193	T	G	ENSG00000131979.14	14	55369570	0.161	0.082	0.05021
14	55956737	T	C	ENSG00000131979.14	14	55369570	0.161	0.082	0.05029
14	55956916	C	T	ENSG00000131979.14	14	55369570	0.161	0.082	0.05031
14	54803523	T	A	ENSG00000131979.14	14	55369570	-0.213	0.109	0.05063
14	54550075	C	A	ENSG00000131979.14	14	55369570	0.121	0.062	0.05083
14	55392754	C	T	ENSG00000131979.14	14	55369570	-0.158	0.081	0.05126
14	55315993	A	T	ENSG00000131979.14	14	55369570	0.218	0.112	0.05139
14	55086759	T	G	ENSG00000131979.14	14	55369570	0.113	0.058	0.05147
14	55086833	A	G	ENSG00000131979.14	14	55369570	0.113	0.058	0.05147
14	55086868	C	T	ENSG00000131979.14	14	55369570	0.113	0.058	0.0515
14	55979538	T	A	ENSG00000131979.14	14	55369570	0.123	0.063	0.05157
14	54500152	T	C	ENSG00000131979.14	14	55369570	0.315	0.162	0.05167
14	55302154	C	T	ENSG00000131979.14	14	55369570	0.22	0.113	0.05168
14	54879962	A	T	ENSG00000131979.14	14	55369570	-0.467	0.24	0.05196
14	55545390	G	A	ENSG00000131979.14	14	55369570	-0.124	0.064	0.05217
14	56246332	C	T	ENSG00000131979.14	14	55369570	0.288	0.148	0.05217
14	55957030	G	A	ENSG00000131979.14	14	55369570	0.159	0.082	0.05232
14	55252614	C	T	ENSG00000131979.14	14	55369570	0.119	0.061	0.05233
14	54482720	G	A	ENSG00000131979.14	14	55369570	0.123	0.064	0.05247
14	54839896	G	A	ENSG00000131979.14	14	55369570	-0.118	0.061	0.05248
14	55552815	G	A	ENSG00000131979.14	14	55369570	-0.124	0.064	0.05272
14	56028750	G	A	ENSG00000131979.14	14	55369570	0.536	0.277	0.05284
14	56004243	G	A	ENSG00000131979.14	14	55369570	-0.245	0.126	0.05314
14	55993256	T	C	ENSG00000131979.14	14	55369570	0.122	0.063	0.05318
14	56016214	C	A	ENSG00000131979.14	14	55369570	-0.244	0.126	0.05321
14	55670677	G	T	ENSG00000131979.14	14	55369570	0.233	0.12	0.05329
14	56314911	T	G	ENSG00000131979.14	14	55369570	-0.119	0.062	0.05345
14	55992315	C	T	ENSG00000131979.14	14	55369570	0.122	0.063	0.05346
14	55992866	A	G	ENSG00000131979.14	14	55369570	0.122	0.063	0.05346
14	55992979	G	A	ENSG00000131979.14	14	55369570	0.122	0.063	0.05346
14	55993444	T	C	ENSG00000131979.14	14	55369570	0.122	0.063	0.05346
14	55993950	A	G	ENSG00000131979.14	14	55369570	0.122	0.063	0.05346
14	56311092	C	T	ENSG00000131979.14	14	55369570	-0.12	0.062	0.05352
14	55223010	C	A	ENSG00000131979.14	14	55369570	-0.115	0.06	0.05365
14	55087391	G	T	ENSG00000131979.14	14	55369570	0.112	0.058	0.05391
14	55571773	A	T	ENSG00000131979.14	14	55369570	-0.125	0.065	0.05461
14	55954193	T	C	ENSG00000131979.14	14	55369570	0.166	0.087	0.05479
14	55954195	G	A	ENSG00000131979.14	14	55369570	0.166	0.087	0.05479
14	55544822	G	A	ENSG00000131979.14	14	55369570	-0.291	0.152	0.05517
14	55443537	T	G	ENSG00000131979.14	14	55369570	-0.514	0.268	0.05527
14	55095353	T	C	ENSG00000131979.14	14	55369570	0.111	0.058	0.05549
14	55178575	C	T	ENSG00000131979.14	14	55369570	-0.352	0.184	0.05571
14	55311979	T	C	ENSG00000131979.14	14	55369570	0.214	0.112	0.0566
14	55205627	C	T	ENSG00000131979.14	14	55369570	-0.335	0.176	0.05677
14	56297369	T	G	ENSG00000131979.14	14	55369570	0.135	0.071	0.05715
14	55140734	C	T	ENSG00000131979.14	14	55369570	0.21	0.111	0.05775
14	55201681	G	A	ENSG00000131979.14	14	55369570	-0.2	0.106	0.05793
14	55701443	T	G	ENSG00000131979.14	14	55369570	-0.273	0.144	0.05802
14	55988436	C	T	ENSG00000131979.14	14	55369570	0.119	0.063	0.05817
14	55979712	G	A	ENSG00000131979.14	14	55369570	0.119	0.063	0.0582
14	55194032	T	C	ENSG00000131979.14	14	55369570	-0.109	0.058	0.05861
14	54832454	C	T	ENSG00000131979.14	14	55369570	0.163	0.086	0.05863
14	54918974	G	T	ENSG00000131979.14	14	55369570	0.33	0.175	0.05902
14	55621207	T	C	ENSG00000131979.14	14	55369570	-0.503	0.267	0.05956
14	55621747	T	G	ENSG00000131979.14	14	55369570	-0.503	0.267	0.05956
14	55607366	C	T	ENSG00000131979.14	14	55369570	-0.122	0.065	0.0596
14	54458159	C	T	ENSG00000131979.14	14	55369570	0.137	0.073	0.05985
14	54526105	T	C	ENSG00000131979.14	14	55369570	0.116	0.061	0.05985
14	55069024	A	G	ENSG00000131979.14	14	55369570	0.159	0.085	0.06036
14	55787420	A	G	ENSG00000131979.14	14	55369570	-0.122	0.065	0.06046
14	55890567	T	C	ENSG00000131979.14	14	55369570	0.256	0.137	0.06121
14	55616937	T	G	ENSG00000131979.14	14	55369570	-0.122	0.065	0.06155
14	54434985	G	A	ENSG00000131979.14	14	55369570	0.152	0.082	0.06166
14	54451203	C	A	ENSG00000131979.14	14	55369570	0.503	0.269	0.06179
14	55347827	A	G	ENSG00000131979.14	14	55369570	-0.125	0.067	0.06189
14	56233307	C	T	ENSG00000131979.14	14	55369570	0.119	0.064	0.06195
14	55345385	C	T	ENSG00000131979.14	14	55369570	0.368	0.197	0.06196
14	54844111	A	G	ENSG00000131979.14	14	55369570	-0.207	0.111	0.06202
14	55956788	T	C	ENSG00000131979.14	14	55369570	0.153	0.082	0.06218
14	55854803	C	T	ENSG00000131979.14	14	55369570	-0.376	0.202	0.06228
14	55050089	G	A	ENSG00000131979.14	14	55369570	-0.268	0.144	0.06245
14	55616344	C	T	ENSG00000131979.14	14	55369570	-0.467	0.251	0.06251
14	55358639	T	C	ENSG00000131979.14	14	55369570	-0.287	0.154	0.06266
14	54482266	A	T	ENSG00000131979.14	14	55369570	0.118	0.064	0.06279
14	55337335	G	C	ENSG00000131979.14	14	55369570	0.19	0.102	0.06285
14	55276720	T	C	ENSG00000131979.14	14	55369570	0.197	0.106	0.06292
14	54852206	T	C	ENSG00000131979.14	14	55369570	-0.217	0.117	0.06293
14	55277103	G	A	ENSG00000131979.14	14	55369570	0.197	0.106	0.06294
14	54484742	T	A	ENSG00000131979.14	14	55369570	0.118	0.064	0.06302
14	54485715	T	C	ENSG00000131979.14	14	55369570	0.118	0.064	0.06312
14	54486408	C	T	ENSG00000131979.14	14	55369570	0.118	0.064	0.06319
14	54485490	A	G	ENSG00000131979.14	14	55369570	0.118	0.064	0.06321
14	55947640	A	G	ENSG00000131979.14	14	55369570	0.113	0.061	0.06337
14	54484375	A	G	ENSG00000131979.14	14	55369570	0.118	0.064	0.06343
14	55603061	C	G	ENSG00000131979.14	14	55369570	-0.121	0.065	0.06366
14	55381662	T	C	ENSG00000131979.14	14	55369570	-0.145	0.078	0.06391
14	55280701	A	C	ENSG00000131979.14	14	55369570	0.196	0.106	0.06434
14	55724927	C	T	ENSG00000131979.14	14	55369570	-0.12	0.065	0.06462
14	55726425	C	T	ENSG00000131979.14	14	55369570	-0.12	0.065	0.06463
14	55346484	G	A	ENSG00000131979.14	14	55369570	-0.481	0.261	0.06498
14	55753931	C	T	ENSG00000131979.14	14	55369570	0.328	0.178	0.06511
14	55277174	A	G	ENSG00000131979.14	14	55369570	0.195	0.106	0.06514
14	55277710	G	A	ENSG00000131979.14	14	55369570	0.195	0.106	0.06515
14	55333524	A	G	ENSG00000131979.14	14	55369570	-0.48	0.26	0.06527
14	55767395	G	T	ENSG00000131979.14	14	55369570	-0.12	0.065	0.06527
14	55278510	A	G	ENSG00000131979.14	14	55369570	0.195	0.106	0.06533
14	55952545	T	C	ENSG00000131979.14	14	55369570	0.133	0.072	0.06541
14	55952568	T	C	ENSG00000131979.14	14	55369570	0.133	0.072	0.06542
14	55127706	G	A	ENSG00000131979.14	14	55369570	-0.397	0.216	0.0657
14	55630603	C	A	ENSG00000131979.14	14	55369570	-0.122	0.066	0.06573
14	55526381	A	G	ENSG00000131979.14	14	55369570	-0.284	0.155	0.06585
14	55765402	T	C	ENSG00000131979.14	14	55369570	-0.119	0.065	0.06587
14	55680484	A	G	ENSG00000131979.14	14	55369570	-0.465	0.253	0.06615
14	55794114	C	G	ENSG00000131979.14	14	55369570	-0.119	0.065	0.06641
14	55730404	C	T	ENSG00000131979.14	14	55369570	-0.12	0.065	0.06642
14	55609774	A	G	ENSG00000131979.14	14	55369570	-0.119	0.065	0.06681
14	55820628	A	G	ENSG00000131979.14	14	55369570	-0.119	0.065	0.06682
14	55816610	T	C	ENSG00000131979.14	14	55369570	-0.119	0.065	0.06685
14	55821324	G	A	ENSG00000131979.14	14	55369570	-0.119	0.065	0.06685
14	55735873	T	G	ENSG00000131979.14	14	55369570	-0.119	0.065	0.06686
14	55735892	T	C	ENSG00000131979.14	14	55369570	-0.119	0.065	0.06686
14	55738907	A	G	ENSG00000131979.14	14	55369570	-0.119	0.065	0.06686
14	55741287	C	T	ENSG00000131979.14	14	55369570	-0.119	0.065	0.06686
14	55743405	A	G	ENSG00000131979.14	14	55369570	-0.119	0.065	0.06686
14	55747086	G	A	ENSG00000131979.14	14	55369570	-0.119	0.065	0.06686
14	55763963	T	C	ENSG00000131979.14	14	55369570	-0.119	0.065	0.06686
14	55767069	A	G	ENSG00000131979.14	14	55369570	-0.119	0.065	0.06686
14	55770744	G	C	ENSG00000131979.14	14	55369570	-0.119	0.065	0.06686
14	55785788	A	C	ENSG00000131979.14	14	55369570	-0.119	0.065	0.06686
14	55786871	T	C	ENSG00000131979.14	14	55369570	-0.119	0.065	0.06686
14	55805578	T	C	ENSG00000131979.14	14	55369570	-0.119	0.065	0.06686
14	55813394	T	G	ENSG00000131979.14	14	55369570	-0.119	0.065	0.06686
14	55814380	T	C	ENSG00000131979.14	14	55369570	-0.119	0.065	0.06686
14	55845543	T	C	ENSG00000131979.14	14	55369570	-0.119	0.065	0.06714
14	55845987	T	C	ENSG00000131979.14	14	55369570	-0.119	0.065	0.06716
14	55420374	T	C	ENSG00000131979.14	14	55369570	-0.279	0.153	0.0672
14	55847737	T	C	ENSG00000131979.14	14	55369570	-0.119	0.065	0.06726
14	55806885	G	A	ENSG00000131979.14	14	55369570	-0.119	0.065	0.06727
14	55867369	G	C	ENSG00000131979.14	14	55369570	-0.119	0.065	0.06734
14	55851987	A	G	ENSG00000131979.14	14	55369570	-0.119	0.065	0.06738
14	55583477	G	A	ENSG00000131979.14	14	55369570	-0.118	0.065	0.06761
14	55574793	T	C	ENSG00000131979.14	14	55369570	-0.118	0.065	0.0679
14	55802243	G	A	ENSG00000131979.14	14	55369570	-0.12	0.066	0.06792
14	55721592	T	C	ENSG00000131979.14	14	55369570	-0.118	0.065	0.06798
14	55594560	G	T	ENSG00000131979.14	14	55369570	-0.118	0.065	0.06799
14	55605036	A	C	ENSG00000131979.14	14	55369570	-0.118	0.065	0.06799
14	55609234	C	T	ENSG00000131979.14	14	55369570	-0.118	0.065	0.06799
14	55641714	C	T	ENSG00000131979.14	14	55369570	-0.118	0.065	0.06799
14	55682324	T	G	ENSG00000131979.14	14	55369570	-0.118	0.065	0.06799
14	55704128	C	T	ENSG00000131979.14	14	55369570	-0.118	0.065	0.06799
14	55713246	T	C	ENSG00000131979.14	14	55369570	-0.118	0.065	0.06799
14	55713445	A	G	ENSG00000131979.14	14	55369570	-0.118	0.065	0.06799
14	55576816	A	C	ENSG00000131979.14	14	55369570	-0.118	0.065	0.068
14	55635209	A	G	ENSG00000131979.14	14	55369570	-0.118	0.065	0.068
14	55784849	A	G	ENSG00000131979.14	14	55369570	-0.48	0.263	0.068
14	55652189	G	T	ENSG00000131979.14	14	55369570	-0.118	0.065	0.06801
14	55624327	G	T	ENSG00000131979.14	14	55369570	-0.118	0.065	0.06802
14	55453414	T	A	ENSG00000131979.14	14	55369570	-0.275	0.151	0.06831
14	55293843	A	T	ENSG00000131979.14	14	55369570	0.193	0.106	0.06881
14	55294230	A	T	ENSG00000131979.14	14	55369570	0.193	0.106	0.06881
14	55294740	A	G	ENSG00000131979.14	14	55369570	0.193	0.106	0.06884
14	54808781	C	A	ENSG00000131979.14	14	55369570	-0.197	0.108	0.0689
14	54808339	A	T	ENSG00000131979.14	14	55369570	-0.197	0.108	0.06912
14	55286138	C	G	ENSG00000131979.14	14	55369570	0.192	0.106	0.06914
14	56237599	C	T	ENSG00000131979.14	14	55369570	0.115	0.064	0.06914
14	55853288	G	C	ENSG00000131979.14	14	55369570	-0.118	0.065	0.06928
14	55284854	T	A	ENSG00000131979.14	14	55369570	0.192	0.106	0.06943
14	54435001	A	G	ENSG00000131979.14	14	55369570	0.15	0.083	0.06957
14	55735483	T	C	ENSG00000131979.14	14	55369570	-0.461	0.254	0.06991
14	55735010	T	G	ENSG00000131979.14	14	55369570	-0.117	0.065	0.07025
14	55733658	A	C	ENSG00000131979.14	14	55369570	-0.117	0.065	0.07057
14	55128403	G	A	ENSG00000131979.14	14	55369570	0.141	0.078	0.07074
14	55950908	G	A	ENSG00000131979.14	14	55369570	0.13	0.072	0.07096
14	55951208	T	C	ENSG00000131979.14	14	55369570	0.13	0.072	0.07099
14	54725557	G	T	ENSG00000131979.14	14	55369570	0.433	0.24	0.071
14	54489253	C	T	ENSG00000131979.14	14	55369570	0.115	0.064	0.07131
14	55847466	A	G	ENSG00000131979.14	14	55369570	-0.117	0.065	0.07154
14	55991333	G	A	ENSG00000131979.14	14	55369570	0.113	0.063	0.07159
14	55180043	G	T	ENSG00000131979.14	14	55369570	-0.159	0.088	0.07162
14	54465189	G	A	ENSG00000131979.14	14	55369570	0.131	0.073	0.07186
14	55953636	C	T	ENSG00000131979.14	14	55369570	0.13	0.072	0.07209
14	55581830	C	T	ENSG00000131979.14	14	55369570	0.194	0.108	0.07212
14	56302893	G	A	ENSG00000131979.14	14	55369570	-0.114	0.063	0.07278
14	55971462	C	T	ENSG00000131979.14	14	55369570	0.13	0.073	0.073
14	55971480	G	A	ENSG00000131979.14	14	55369570	0.13	0.073	0.073
14	55971486	G	A	ENSG00000131979.14	14	55369570	0.13	0.073	0.073
14	55603002	T	G	ENSG00000131979.14	14	55369570	-0.118	0.066	0.07328
14	55952664	G	A	ENSG00000131979.14	14	55369570	0.148	0.082	0.07333
14	55587297	T	C	ENSG00000131979.14	14	55369570	-0.118	0.066	0.07347
14	55171622	A	C	ENSG00000131979.14	14	55369570	-0.15	0.084	0.07349
14	55610242	C	A	ENSG00000131979.14	14	55369570	-0.118	0.066	0.0735
14	55591098	T	C	ENSG00000131979.14	14	55369570	-0.118	0.066	0.07351
14	55610432	T	C	ENSG00000131979.14	14	55369570	-0.118	0.066	0.07352
14	55594635	A	G	ENSG00000131979.14	14	55369570	-0.118	0.066	0.07353
14	55949303	T	C	ENSG00000131979.14	14	55369570	0.147	0.082	0.07366
14	55620919	C	T	ENSG00000131979.14	14	55369570	-0.121	0.068	0.07402
14	54462404	A	T	ENSG00000131979.14	14	55369570	0.13	0.073	0.07436
14	55530120	T	C	ENSG00000131979.14	14	55369570	-0.116	0.065	0.07454
14	55283668	C	A	ENSG00000131979.14	14	55369570	0.189	0.106	0.07469
14	55136571	T	C	ENSG00000131979.14	14	55369570	0.176	0.099	0.0756
14	55143079	T	C	ENSG00000131979.14	14	55369570	0.195	0.11	0.07586
14	56232449	C	G	ENSG00000131979.14	14	55369570	0.113	0.064	0.07606
14	54810726	G	C	ENSG00000131979.14	14	55369570	0.206	0.116	0.07612
14	55991028	C	T	ENSG00000131979.14	14	55369570	0.111	0.063	0.07627
14	56309048	T	C	ENSG00000131979.14	14	55369570	-0.109	0.062	0.07632
14	55953377	G	A	ENSG00000131979.14	14	55369570	0.127	0.072	0.07635
14	55794770	G	A	ENSG00000131979.14	14	55369570	-0.451	0.255	0.07645
14	55233681	G	T	ENSG00000131979.14	14	55369570	0.39	0.22	0.07656
14	55142029	T	A	ENSG00000131979.14	14	55369570	0.122	0.069	0.07686
14	54458078	T	C	ENSG00000131979.14	14	55369570	0.128	0.072	0.07703
14	55737243	C	A	ENSG00000131979.14	14	55369570	-0.114	0.065	0.07737
14	55042657	G	A	ENSG00000131979.14	14	55369570	0.462	0.262	0.0777
14	55579513	A	G	ENSG00000131979.14	14	55369570	-0.114	0.065	0.07781
14	55808239	C	T	ENSG00000131979.14	14	55369570	-0.449	0.255	0.07793
14	55725470	A	G	ENSG00000131979.14	14	55369570	-0.114	0.065	0.07795
14	54455237	T	C	ENSG00000131979.14	14	55369570	0.128	0.072	0.07799
14	55083965	A	G	ENSG00000131979.14	14	55369570	-0.108	0.061	0.07844
14	55822143	T	C	ENSG00000131979.14	14	55369570	0.182	0.104	0.0786
14	55738165	T	C	ENSG00000131979.14	14	55369570	-0.117	0.067	0.07869
14	54712536	G	A	ENSG00000131979.14	14	55369570	0.124	0.071	0.07879
14	56298198	T	C	ENSG00000131979.14	14	55369570	0.124	0.07	0.0788
14	55076330	A	G	ENSG00000131979.14	14	55369570	-0.108	0.061	0.07889
14	55076477	G	A	ENSG00000131979.14	14	55369570	-0.108	0.061	0.07889
14	55078657	G	C	ENSG00000131979.14	14	55369570	-0.108	0.061	0.0789
14	55081052	A	C	ENSG00000131979.14	14	55369570	-0.108	0.061	0.07892
14	55075297	T	C	ENSG00000131979.14	14	55369570	-0.108	0.061	0.079
14	55949986	G	A	ENSG00000131979.14	14	55369570	0.145	0.083	0.07903
14	55078738	C	A	ENSG00000131979.14	14	55369570	-0.108	0.061	0.07958
14	55275008	A	C	ENSG00000131979.14	14	55369570	0.198	0.113	0.07965
14	55275027	G	A	ENSG00000131979.14	14	55369570	0.198	0.113	0.0797
14	55897498	T	C	ENSG00000131979.14	14	55369570	-0.214	0.122	0.0798
14	56205544	G	C	ENSG00000131979.14	14	55369570	-0.479	0.274	0.08024
14	56343277	G	A	ENSG00000131979.14	14	55369570	0.128	0.073	0.08027
14	55848972	A	C	ENSG00000131979.14	14	55369570	-0.114	0.065	0.08029
14	54772253	T	C	ENSG00000131979.14	14	55369570	0.427	0.244	0.08039
14	55066252	A	T	ENSG00000131979.14	14	55369570	0.127	0.073	0.08103
14	55306958	T	C	ENSG00000131979.14	14	55369570	0.436	0.25	0.08136
14	56339991	A	G	ENSG00000131979.14	14	55369570	0.104	0.06	0.08141
14	56273199	A	G	ENSG00000131979.14	14	55369570	-0.281	0.162	0.0823
14	54394731	A	T	ENSG00000131979.14	14	55369570	0.149	0.086	0.08264
14	56231602	G	A	ENSG00000131979.14	14	55369570	0.111	0.064	0.08313
14	55674847	C	T	ENSG00000131979.14	14	55369570	-0.112	0.065	0.08317
14	55727690	G	A	ENSG00000131979.14	14	55369570	0.232	0.134	0.08324
14	54628807	C	T	ENSG00000131979.14	14	55369570	0.191	0.111	0.08367
14	54395970	T	C	ENSG00000131979.14	14	55369570	0.199	0.115	0.08372
14	55801004	G	C	ENSG00000131979.14	14	55369570	-0.111	0.064	0.08384
14	54393139	T	A	ENSG00000131979.14	14	55369570	0.199	0.115	0.08413
14	55993472	T	C	ENSG00000131979.14	14	55369570	0.183	0.106	0.08444
14	55474326	T	C	ENSG00000131979.14	14	55369570	0.269	0.156	0.08463
14	55475755	C	T	ENSG00000131979.14	14	55369570	0.269	0.156	0.08472
14	55565471	G	A	ENSG00000131979.14	14	55369570	-0.111	0.065	0.08495
14	54384382	C	T	ENSG00000131979.14	14	55369570	0.199	0.115	0.08567
14	55719715	G	A	ENSG00000131979.14	14	55369570	-0.111	0.065	0.08619
14	55862741	T	C	ENSG00000131979.14	14	55369570	-0.435	0.254	0.08633
14	56289566	T	C	ENSG00000131979.14	14	55369570	0.269	0.157	0.08677
14	55905232	G	C	ENSG00000131979.14	14	55369570	0.106	0.062	0.08689
14	55905231	G	C	ENSG00000131979.14	14	55369570	0.106	0.062	0.0869
14	56146947	G	T	ENSG00000131979.14	14	55369570	-0.455	0.266	0.0869
14	55923359	G	A	ENSG00000131979.14	14	55369570	0.243	0.142	0.08698
14	55046372	C	A	ENSG00000131979.14	14	55369570	-0.297	0.174	0.08712
14	55589823	G	A	ENSG00000131979.14	14	55369570	-0.118	0.069	0.08751
14	55899416	A	G	ENSG00000131979.14	14	55369570	-0.205	0.12	0.0877
14	56255469	C	T	ENSG00000131979.14	14	55369570	0.12	0.07	0.08776
14	54439521	G	A	ENSG00000131979.14	14	55369570	0.307	0.18	0.08789
14	54487406	A	G	ENSG00000131979.14	14	55369570	0.111	0.065	0.0881
14	55018820	G	C	ENSG00000131979.14	14	55369570	0.324	0.19	0.08813
14	55020278	T	C	ENSG00000131979.14	14	55369570	0.324	0.19	0.08813
14	54487410	C	T	ENSG00000131979.14	14	55369570	0.111	0.065	0.08815
14	55619611	G	C	ENSG00000131979.14	14	55369570	-0.115	0.068	0.08888
14	54374023	A	T	ENSG00000131979.14	14	55369570	-0.104	0.061	0.09023
14	55625977	A	C	ENSG00000131979.14	14	55369570	-0.112	0.066	0.09038
14	54434998	T	C	ENSG00000131979.14	14	55369570	0.14	0.083	0.09053
14	55630610	G	A	ENSG00000131979.14	14	55369570	-0.117	0.069	0.09066
14	55101481	A	G	ENSG00000131979.14	14	55369570	0.355	0.21	0.09125
14	56063753	A	G	ENSG00000131979.14	14	55369570	0.464	0.275	0.09136
14	56099272	G	A	ENSG00000131979.14	14	55369570	0.167	0.099	0.09201
14	55921561	G	C	ENSG00000131979.14	14	55369570	-0.096	0.057	0.09217
14	55897589	A	T	ENSG00000131979.14	14	55369570	0.133	0.079	0.09228
14	55897924	C	T	ENSG00000131979.14	14	55369570	0.133	0.079	0.09228
14	55897976	C	T	ENSG00000131979.14	14	55369570	0.133	0.079	0.09228
14	55898399	A	G	ENSG00000131979.14	14	55369570	0.133	0.079	0.09228
14	55886830	C	T	ENSG00000131979.14	14	55369570	0.133	0.079	0.09231
14	55894934	A	G	ENSG00000131979.14	14	55369570	0.133	0.079	0.09252
14	56343266	G	C	ENSG00000131979.14	14	55369570	0.21	0.125	0.09313
14	56297408	C	G	ENSG00000131979.14	14	55369570	0.11	0.066	0.09371
14	55923899	A	C	ENSG00000131979.14	14	55369570	-0.096	0.057	0.09377
14	56269633	T	C	ENSG00000131979.14	14	55369570	0.159	0.095	0.09396
14	55274334	C	T	ENSG00000131979.14	14	55369570	0.317	0.189	0.09414
14	55850306	C	A	ENSG00000131979.14	14	55369570	-0.304	0.182	0.09438
14	54448284	A	G	ENSG00000131979.14	14	55369570	0.137	0.082	0.09443
14	54448257	G	A	ENSG00000131979.14	14	55369570	0.137	0.082	0.09452
14	55922017	T	C	ENSG00000131979.14	14	55369570	-0.095	0.057	0.09468
14	55971411	A	G	ENSG00000131979.14	14	55369570	0.103	0.062	0.09498
14	55459561	T	C	ENSG00000131979.14	14	55369570	0.341	0.204	0.09502
14	55669081	G	A	ENSG00000131979.14	14	55369570	-0.484	0.29	0.0953
14	54485013	T	C	ENSG00000131979.14	14	55369570	0.107	0.064	0.09537
14	55838230	C	A	ENSG00000131979.14	14	55369570	-0.108	0.065	0.09559
14	55888213	A	G	ENSG00000131979.14	14	55369570	0.132	0.079	0.09583
14	55071300	T	C	ENSG00000131979.14	14	55369570	0.097	0.058	0.0965
14	55255335	G	A	ENSG00000131979.14	14	55369570	0.114	0.068	0.09666
14	55074330	C	T	ENSG00000131979.14	14	55369570	-0.101	0.061	0.09668
14	54811317	G	A	ENSG00000131979.14	14	55369570	-0.271	0.163	0.09707
14	55629128	C	G	ENSG00000131979.14	14	55369570	-0.109	0.066	0.09732
14	55784737	C	G	ENSG00000131979.14	14	55369570	0.107	0.064	0.09753
14	55968230	G	A	ENSG00000131979.14	14	55369570	0.102	0.062	0.09753
14	55612744	C	T	ENSG00000131979.14	14	55369570	-0.114	0.069	0.09754
14	55612787	C	T	ENSG00000131979.14	14	55369570	-0.114	0.069	0.09754
14	55610940	C	G	ENSG00000131979.14	14	55369570	-0.112	0.068	0.09757
14	55971831	C	T	ENSG00000131979.14	14	55369570	0.102	0.062	0.0989
14	55867551	A	G	ENSG00000131979.14	14	55369570	-0.109	0.066	0.09893
14	55949640	T	A	ENSG00000131979.14	14	55369570	0.137	0.083	0.09923
14	55790062	T	G	ENSG00000131979.14	14	55369570	-0.108	0.065	0.09945
14	55934438	G	A	ENSG00000131979.14	14	55369570	-0.094	0.057	0.0997
14	55930132	A	G	ENSG00000131979.14	14	55369570	-0.094	0.057	0.09971
14	55936676	T	C	ENSG00000131979.14	14	55369570	-0.094	0.057	0.09972
14	54427602	C	T	ENSG00000131979.14	14	55369570	0.405	0.246	0.09973
14	54429292	C	T	ENSG00000131979.14	14	55369570	0.405	0.246	0.09973
14	54433390	T	A	ENSG00000131979.14	14	55369570	0.405	0.246	0.09973
14	54429785	A	C	ENSG00000131979.14	14	55369570	0.405	0.246	0.09974
14	54430408	G	A	ENSG00000131979.14	14	55369570	0.405	0.246	0.09974
14	54431127	C	T	ENSG00000131979.14	14	55369570	0.405	0.246	0.09974
14	55503987	C	T	ENSG00000131979.14	14	55369570	0.234	0.142	0.1003
14	55629050	C	T	ENSG00000131979.14	14	55369570	-0.113	0.069	0.1004
14	56175237	G	A	ENSG00000131979.14	14	55369570	-0.278	0.169	0.1006
14	55587552	C	T	ENSG00000131979.14	14	55369570	-0.113	0.069	0.1013
14	55593172	A	C	ENSG00000131979.14	14	55369570	-0.113	0.069	0.1014
14	55598030	T	C	ENSG00000131979.14	14	55369570	-0.113	0.069	0.1014
14	55600282	A	T	ENSG00000131979.14	14	55369570	-0.113	0.069	0.1014
14	55604935	C	A	ENSG00000131979.14	14	55369570	-0.113	0.069	0.1014
14	55614636	G	A	ENSG00000131979.14	14	55369570	-0.113	0.069	0.1014
14	55616740	C	A	ENSG00000131979.14	14	55369570	-0.113	0.069	0.1014
14	55617755	A	T	ENSG00000131979.14	14	55369570	-0.113	0.069	0.1014
14	55617844	G	A	ENSG00000131979.14	14	55369570	-0.113	0.069	0.1014
14	55619311	A	G	ENSG00000131979.14	14	55369570	-0.113	0.069	0.1014
14	55627489	C	T	ENSG00000131979.14	14	55369570	-0.113	0.069	0.1014
14	55965724	G	A	ENSG00000131979.14	14	55369570	0.101	0.062	0.1017
14	55653651	C	T	ENSG00000131979.14	14	55369570	0.394	0.241	0.1023
14	55574437	C	T	ENSG00000131979.14	14	55369570	0.468	0.287	0.1029
14	55353303	C	T	ENSG00000131979.14	14	55369570	0.468	0.287	0.103
14	55191759	G	C	ENSG00000131979.14	14	55369570	0.093	0.057	0.1035
14	56128195	C	T	ENSG00000131979.14	14	55369570	0.424	0.261	0.104
14	55097912	C	G	ENSG00000131979.14	14	55369570	0.22	0.136	0.1043
14	55067472	G	A	ENSG00000131979.14	14	55369570	-0.338	0.208	0.1045
14	55945873	C	G	ENSG00000131979.14	14	55369570	-0.093	0.057	0.1046
14	55811327	A	G	ENSG00000131979.14	14	55369570	-0.105	0.065	0.1047
14	55952700	T	C	ENSG00000131979.14	14	55369570	0.117	0.072	0.1048
14	55952864	G	A	ENSG00000131979.14	14	55369570	0.117	0.072	0.1048
14	55854208	A	G	ENSG00000131979.14	14	55369570	-0.11	0.068	0.1051
14	55950187	C	T	ENSG00000131979.14	14	55369570	0.117	0.072	0.1051
14	55950361	A	G	ENSG00000131979.14	14	55369570	0.117	0.072	0.1051
14	55949752	C	A	ENSG00000131979.14	14	55369570	0.117	0.072	0.1052
14	54372739	G	C	ENSG00000131979.14	14	55369570	-0.1	0.061	0.1053
14	54372024	T	C	ENSG00000131979.14	14	55369570	-0.1	0.061	0.1054
14	54510483	T	C	ENSG00000131979.14	14	55369570	0.147	0.091	0.1054
14	54370596	T	G	ENSG00000131979.14	14	55369570	-0.099	0.061	0.1057
14	54413610	G	C	ENSG00000131979.14	14	55369570	0.097	0.06	0.1059
14	55222247	G	A	ENSG00000131979.14	14	55369570	-0.109	0.067	0.1059
14	55092674	C	T	ENSG00000131979.14	14	55369570	-0.336	0.208	0.1061
14	55517424	G	A	ENSG00000131979.14	14	55369570	-0.109	0.068	0.1065
14	54413001	G	C	ENSG00000131979.14	14	55369570	0.097	0.06	0.1069
14	55092855	A	G	ENSG00000131979.14	14	55369570	-0.118	0.073	0.1069
14	56226363	G	C	ENSG00000131979.14	14	55369570	0.42	0.261	0.1069
14	55353254	C	T	ENSG00000131979.14	14	55369570	0.373	0.232	0.1072
14	56300524	C	T	ENSG00000131979.14	14	55369570	0.419	0.261	0.1076
14	55905909	G	A	ENSG00000131979.14	14	55369570	-0.19	0.118	0.1078
14	55937580	G	A	ENSG00000131979.14	14	55369570	-0.439	0.274	0.1083
14	55669241	A	C	ENSG00000131979.14	14	55369570	-0.436	0.272	0.1087
14	55671961	T	C	ENSG00000131979.14	14	55369570	-0.436	0.272	0.1087
14	55672525	G	T	ENSG00000131979.14	14	55369570	-0.436	0.272	0.1087
14	55679671	A	G	ENSG00000131979.14	14	55369570	-0.436	0.272	0.1087
14	55681905	T	C	ENSG00000131979.14	14	55369570	-0.436	0.272	0.1087
14	55682699	A	G	ENSG00000131979.14	14	55369570	-0.436	0.272	0.1087
14	55683236	A	T	ENSG00000131979.14	14	55369570	-0.436	0.272	0.1087
14	55748342	C	G	ENSG00000131979.14	14	55369570	-0.435	0.272	0.1088
14	55750625	T	G	ENSG00000131979.14	14	55369570	-0.435	0.272	0.1089
14	55806750	T	C	ENSG00000131979.14	14	55369570	-0.435	0.272	0.1089
14	55735112	C	T	ENSG00000131979.14	14	55369570	-0.104	0.065	0.109
14	54437360	C	T	ENSG00000131979.14	14	55369570	-0.385	0.24	0.1091
14	54439630	G	T	ENSG00000131979.14	14	55369570	-0.385	0.24	0.1091
14	54435071	A	T	ENSG00000131979.14	14	55369570	-0.205	0.128	0.1094
14	55901926	A	G	ENSG00000131979.14	14	55369570	-0.194	0.121	0.1094
14	55901969	T	A	ENSG00000131979.14	14	55369570	-0.194	0.121	0.1094
14	55654116	A	C	ENSG00000131979.14	14	55369570	-0.516	0.322	0.1095
14	55945657	A	C	ENSG00000131979.14	14	55369570	-0.092	0.058	0.1096
14	55738596	T	C	ENSG00000131979.14	14	55369570	-0.104	0.065	0.1098
14	55625938	T	G	ENSG00000131979.14	14	55369570	-0.104	0.065	0.11
14	54896215	G	A	ENSG00000131979.14	14	55369570	-0.358	0.224	0.1105
14	55899415	C	T	ENSG00000131979.14	14	55369570	0.127	0.08	0.1107
14	56021275	C	T	ENSG00000131979.14	14	55369570	0.36	0.226	0.1107
14	55211088	C	T	ENSG00000131979.14	14	55369570	-0.119	0.075	0.1112
14	54809729	G	A	ENSG00000131979.14	14	55369570	-0.229	0.144	0.1113
14	55195780	G	A	ENSG00000131979.14	14	55369570	-0.181	0.114	0.1113
14	56235578	G	A	ENSG00000131979.14	14	55369570	0.095	0.06	0.1123
14	55919790	A	G	ENSG00000131979.14	14	55369570	0.099	0.062	0.1124
14	55919797	A	G	ENSG00000131979.14	14	55369570	0.099	0.062	0.1124
14	55363458	A	G	ENSG00000131979.14	14	55369570	-0.366	0.23	0.1126
14	55892038	A	C	ENSG00000131979.14	14	55369570	0.125	0.079	0.1131
14	55815061	C	G	ENSG00000131979.14	14	55369570	0.213	0.135	0.1132
14	56273204	G	A	ENSG00000131979.14	14	55369570	-0.261	0.165	0.1137
14	55600405	C	T	ENSG00000131979.14	14	55369570	-0.109	0.069	0.1138
14	54435418	G	T	ENSG00000131979.14	14	55369570	-0.39	0.247	0.114
14	54435439	G	C	ENSG00000131979.14	14	55369570	-0.39	0.247	0.114
14	55609955	C	A	ENSG00000131979.14	14	55369570	-0.109	0.069	0.114
14	55103032	G	A	ENSG00000131979.14	14	55369570	0.299	0.189	0.1145
14	55212289	C	T	ENSG00000131979.14	14	55369570	-0.121	0.077	0.115
14	55215297	G	C	ENSG00000131979.14	14	55369570	-0.106	0.067	0.1151
14	55088088	G	C	ENSG00000131979.14	14	55369570	-0.113	0.072	0.1152
14	56233069	G	T	ENSG00000131979.14	14	55369570	0.094	0.06	0.1152
14	55967795	C	T	ENSG00000131979.14	14	55369570	0.101	0.064	0.1156
14	54900521	A	C	ENSG00000131979.14	14	55369570	-0.191	0.122	0.1158
14	55585381	T	C	ENSG00000131979.14	14	55369570	-0.102	0.065	0.1159
14	55940193	C	T	ENSG00000131979.14	14	55369570	0.092	0.059	0.1161
14	55227152	G	T	ENSG00000131979.14	14	55369570	-0.435	0.277	0.1163
14	56037092	G	A	ENSG00000131979.14	14	55369570	0.23	0.147	0.1165
14	56019050	C	T	ENSG00000131979.14	14	55369570	-0.416	0.265	0.1167
14	54900059	A	G	ENSG00000131979.14	14	55369570	-0.418	0.266	0.1168
14	54945941	A	G	ENSG00000131979.14	14	55369570	-0.418	0.266	0.1168
14	54960189	G	A	ENSG00000131979.14	14	55369570	-0.418	0.266	0.1168
14	55006433	T	C	ENSG00000131979.14	14	55369570	-0.418	0.266	0.1168
14	55518956	C	T	ENSG00000131979.14	14	55369570	-0.218	0.139	0.1169
14	54759514	G	A	ENSG00000131979.14	14	55369570	0.135	0.086	0.1172
14	54765493	T	C	ENSG00000131979.14	14	55369570	0.135	0.086	0.1172
14	54771887	T	C	ENSG00000131979.14	14	55369570	0.135	0.086	0.1173
14	55869555	T	G	ENSG00000131979.14	14	55369570	-0.101	0.065	0.1173
14	54776179	C	T	ENSG00000131979.14	14	55369570	0.135	0.086	0.1174
14	55897538	A	G	ENSG00000131979.14	14	55369570	0.126	0.08	0.1174
14	56047752	C	T	ENSG00000131979.14	14	55369570	0.23	0.147	0.1174
14	55298532	A	G	ENSG00000131979.14	14	55369570	0.322	0.205	0.1175
14	55300205	C	T	ENSG00000131979.14	14	55369570	0.322	0.205	0.1175
14	55301089	C	G	ENSG00000131979.14	14	55369570	0.322	0.205	0.1175
14	55296798	T	G	ENSG00000131979.14	14	55369570	0.321	0.205	0.1176
14	55218994	C	T	ENSG00000131979.14	14	55369570	-0.105	0.067	0.1177
14	55292574	G	C	ENSG00000131979.14	14	55369570	0.321	0.205	0.1178
14	55292591	C	T	ENSG00000131979.14	14	55369570	0.321	0.205	0.1178
14	55290408	G	A	ENSG00000131979.14	14	55369570	0.321	0.205	0.1179
14	55286505	T	A	ENSG00000131979.14	14	55369570	0.321	0.205	0.118
14	55287214	A	G	ENSG00000131979.14	14	55369570	0.321	0.205	0.118
14	55860788	A	G	ENSG00000131979.14	14	55369570	-0.101	0.065	0.1181
14	55861912	C	T	ENSG00000131979.14	14	55369570	-0.101	0.065	0.1181
14	55317054	G	C	ENSG00000131979.14	14	55369570	0.21	0.135	0.1186
14	55411899	C	G	ENSG00000131979.14	14	55369570	-0.373	0.24	0.119
14	55423710	T	C	ENSG00000131979.14	14	55369570	-0.374	0.24	0.119
14	55417668	G	A	ENSG00000131979.14	14	55369570	-0.374	0.24	0.1191
14	55749607	G	A	ENSG00000131979.14	14	55369570	-0.105	0.068	0.1192
14	55388558	C	G	ENSG00000131979.14	14	55369570	-0.373	0.239	0.1194
14	54393332	C	T	ENSG00000131979.14	14	55369570	0.138	0.089	0.1201
14	55315345	C	T	ENSG00000131979.14	14	55369570	0.228	0.147	0.1205
14	54855932	G	A	ENSG00000131979.14	14	55369570	0.179	0.115	0.1208
14	55568189	G	A	ENSG00000131979.14	14	55369570	0.402	0.26	0.1215
14	55615941	T	C	ENSG00000131979.14	14	55369570	-0.106	0.069	0.1221
14	55628163	C	G	ENSG00000131979.14	14	55369570	-0.106	0.069	0.1221
14	55563894	C	G	ENSG00000131979.14	14	55369570	-0.364	0.235	0.1222
14	54755135	T	C	ENSG00000131979.14	14	55369570	-0.099	0.064	0.1227
14	54757497	T	C	ENSG00000131979.14	14	55369570	-0.099	0.064	0.1227
14	54729225	G	T	ENSG00000131979.14	14	55369570	-0.099	0.064	0.1228
14	56237863	C	A	ENSG00000131979.14	14	55369570	0.091	0.059	0.1229
14	56237886	T	C	ENSG00000131979.14	14	55369570	0.091	0.059	0.1229
14	56237858	G	A	ENSG00000131979.14	14	55369570	0.091	0.059	0.123
14	55510110	G	A	ENSG00000131979.14	14	55369570	0.127	0.082	0.1231
14	55089422	A	G	ENSG00000131979.14	14	55369570	-0.109	0.071	0.1233
14	55823174	T	G	ENSG00000131979.14	14	55369570	-0.327	0.212	0.1234
14	54732429	A	G	ENSG00000131979.14	14	55369570	0.124	0.08	0.1235
14	54758300	C	T	ENSG00000131979.14	14	55369570	0.124	0.08	0.1235
14	56195815	C	T	ENSG00000131979.14	14	55369570	-0.243	0.158	0.1237
14	54781822	C	T	ENSG00000131979.14	14	55369570	0.124	0.08	0.1239
14	55920460	A	G	ENSG00000131979.14	14	55369570	0.09	0.059	0.1249
14	55919060	G	C	ENSG00000131979.14	14	55369570	0.096	0.063	0.1251
14	55917734	G	A	ENSG00000131979.14	14	55369570	0.096	0.063	0.1252
14	55307238	A	G	ENSG00000131979.14	14	55369570	0.317	0.207	0.1258
14	55446730	C	T	ENSG00000131979.14	14	55369570	-0.362	0.237	0.1258
14	55300157	G	C	ENSG00000131979.14	14	55369570	0.207	0.135	0.1262
14	55092303	T	A	ENSG00000131979.14	14	55369570	-0.112	0.073	0.1266
14	55838491	T	C	ENSG00000131979.14	14	55369570	-0.382	0.25	0.1271
14	55092680	G	A	ENSG00000131979.14	14	55369570	-0.111	0.073	0.1281
14	55047705	T	A	ENSG00000131979.14	14	55369570	0.188	0.124	0.1289
14	54851224	G	A	ENSG00000131979.14	14	55369570	0.094	0.062	0.1294
14	55772161	G	T	ENSG00000131979.14	14	55369570	-0.204	0.135	0.1294
14	55809937	C	G	ENSG00000131979.14	14	55369570	-0.379	0.25	0.1294
14	55808357	C	G	ENSG00000131979.14	14	55369570	-0.379	0.25	0.1298
14	55844094	C	T	ENSG00000131979.14	14	55369570	-0.204	0.135	0.1301
14	55940818	C	T	ENSG00000131979.14	14	55369570	-0.09	0.059	0.1301
14	56275530	G	A	ENSG00000131979.14	14	55369570	0.141	0.093	0.1302
14	56276798	T	A	ENSG00000131979.14	14	55369570	0.141	0.093	0.1302
14	56276832	A	T	ENSG00000131979.14	14	55369570	0.141	0.093	0.1302
14	56277727	G	A	ENSG00000131979.14	14	55369570	0.141	0.093	0.1302
14	56279043	G	A	ENSG00000131979.14	14	55369570	0.141	0.093	0.1302
14	56279762	G	A	ENSG00000131979.14	14	55369570	0.141	0.093	0.1302
14	56284447	C	G	ENSG00000131979.14	14	55369570	0.141	0.093	0.1302
14	56292873	C	G	ENSG00000131979.14	14	55369570	0.141	0.093	0.1302
14	56293564	T	G	ENSG00000131979.14	14	55369570	0.141	0.093	0.1302
14	56279370	G	A	ENSG00000131979.14	14	55369570	0.141	0.093	0.1303
14	56280611	G	T	ENSG00000131979.14	14	55369570	0.141	0.093	0.1303
14	56298925	G	A	ENSG00000131979.14	14	55369570	0.141	0.093	0.1304
14	55907172	G	C	ENSG00000131979.14	14	55369570	0.094	0.062	0.1305
14	55911657	C	T	ENSG00000131979.14	14	55369570	0.094	0.062	0.131
14	56299810	G	A	ENSG00000131979.14	14	55369570	0.141	0.093	0.131
14	55911597	C	T	ENSG00000131979.14	14	55369570	0.094	0.062	0.1311
14	55912663	A	C	ENSG00000131979.14	14	55369570	0.094	0.062	0.1311
14	55913720	G	T	ENSG00000131979.14	14	55369570	0.094	0.062	0.1311
14	55914607	C	T	ENSG00000131979.14	14	55369570	0.094	0.062	0.1311
14	56302119	C	T	ENSG00000131979.14	14	55369570	0.141	0.093	0.1311
14	55912880	T	C	ENSG00000131979.14	14	55369570	0.094	0.062	0.1312
14	55941431	A	G	ENSG00000131979.14	14	55369570	-0.089	0.059	0.1313
14	56303438	C	T	ENSG00000131979.14	14	55369570	0.141	0.093	0.1313
14	55413541	C	T	ENSG00000131979.14	14	55369570	0.132	0.088	0.1318
14	56008288	C	A	ENSG00000131979.14	14	55369570	-0.158	0.105	0.1319
14	56017768	G	T	ENSG00000131979.14	14	55369570	-0.158	0.105	0.1319
14	55283406	C	T	ENSG00000131979.14	14	55369570	0.313	0.208	0.132
14	56014370	C	T	ENSG00000131979.14	14	55369570	-0.158	0.105	0.132
14	56003881	C	A	ENSG00000131979.14	14	55369570	-0.158	0.105	0.1321
14	56317325	C	T	ENSG00000131979.14	14	55369570	0.141	0.094	0.1321
14	56332522	C	T	ENSG00000131979.14	14	55369570	-0.164	0.109	0.1329
14	54782485	T	C	ENSG00000131979.14	14	55369570	0.121	0.081	0.1332
14	56313111	C	T	ENSG00000131979.14	14	55369570	-0.146	0.097	0.1333
14	56293891	T	A	ENSG00000131979.14	14	55369570	0.134	0.09	0.134
14	55721274	C	T	ENSG00000131979.14	14	55369570	0.169	0.113	0.1345
14	55920781	C	T	ENSG00000131979.14	14	55369570	0.096	0.064	0.1345
14	55910285	A	T	ENSG00000131979.14	14	55369570	0.093	0.062	0.1347
14	56268913	A	G	ENSG00000131979.14	14	55369570	-0.32	0.214	0.1347
14	55045752	C	G	ENSG00000131979.14	14	55369570	0.093	0.062	0.1348
14	56153430	G	A	ENSG00000131979.14	14	55369570	-0.388	0.26	0.1351
14	55949626	A	G	ENSG00000131979.14	14	55369570	0.108	0.072	0.1354
14	55311616	G	A	ENSG00000131979.14	14	55369570	0.311	0.209	0.1358
14	55788762	T	C	ENSG00000131979.14	14	55369570	-0.101	0.068	0.1363
14	56327032	T	G	ENSG00000131979.14	14	55369570	0.133	0.089	0.1363
14	54773664	C	T	ENSG00000131979.14	14	55369570	0.086	0.058	0.1367
14	56175456	C	T	ENSG00000131979.14	14	55369570	-0.387	0.26	0.1367
14	56355146	C	T	ENSG00000131979.14	14	55369570	0.332	0.223	0.1368
14	56066191	T	C	ENSG00000131979.14	14	55369570	-0.266	0.179	0.138
14	55385305	G	T	ENSG00000131979.14	14	55369570	0.41	0.277	0.1384
14	54790514	G	A	ENSG00000131979.14	14	55369570	-0.137	0.092	0.1386
14	55088037	C	G	ENSG00000131979.14	14	55369570	-0.104	0.071	0.1389
14	55902294	A	G	ENSG00000131979.14	14	55369570	-0.174	0.118	0.1394
14	55903008	A	T	ENSG00000131979.14	14	55369570	-0.174	0.118	0.1394
14	55903716	C	A	ENSG00000131979.14	14	55369570	-0.174	0.118	0.1394
14	55904536	G	C	ENSG00000131979.14	14	55369570	-0.174	0.118	0.1394
14	55906369	C	T	ENSG00000131979.14	14	55369570	-0.174	0.118	0.1394
14	55889530	C	T	ENSG00000131979.14	14	55369570	-0.174	0.118	0.1395
14	55896353	G	A	ENSG00000131979.14	14	55369570	-0.174	0.118	0.1395
14	55904289	C	A	ENSG00000131979.14	14	55369570	-0.174	0.118	0.1395
14	55904650	T	G	ENSG00000131979.14	14	55369570	-0.174	0.118	0.1395
14	55904696	C	T	ENSG00000131979.14	14	55369570	-0.174	0.118	0.1395
14	55904748	A	G	ENSG00000131979.14	14	55369570	-0.174	0.118	0.1395
14	55904757	T	C	ENSG00000131979.14	14	55369570	-0.174	0.118	0.1395
14	55907004	G	A	ENSG00000131979.14	14	55369570	-0.174	0.118	0.1395
14	54857470	T	C	ENSG00000131979.14	14	55369570	0.162	0.109	0.1396
14	54858192	T	C	ENSG00000131979.14	14	55369570	0.162	0.109	0.1396
14	55888999	T	C	ENSG00000131979.14	14	55369570	-0.174	0.118	0.1396
14	55889916	T	A	ENSG00000131979.14	14	55369570	-0.174	0.118	0.1396
14	55890085	A	T	ENSG00000131979.14	14	55369570	-0.174	0.118	0.1396
14	55890455	G	C	ENSG00000131979.14	14	55369570	-0.174	0.118	0.1396
14	55895119	A	G	ENSG00000131979.14	14	55369570	-0.174	0.118	0.1396
14	55895317	G	T	ENSG00000131979.14	14	55369570	-0.174	0.118	0.1396
14	55895816	G	C	ENSG00000131979.14	14	55369570	-0.174	0.118	0.1396
14	55899359	A	T	ENSG00000131979.14	14	55369570	-0.174	0.118	0.1396
14	55901321	A	G	ENSG00000131979.14	14	55369570	-0.174	0.118	0.1396
14	55906177	C	T	ENSG00000131979.14	14	55369570	-0.174	0.118	0.1396
14	54876184	T	C	ENSG00000131979.14	14	55369570	-0.102	0.069	0.1397
14	55259203	G	T	ENSG00000131979.14	14	55369570	-0.085	0.058	0.14
14	55247597	G	T	ENSG00000131979.14	14	55369570	0.379	0.257	0.1403
14	56056562	A	G	ENSG00000131979.14	14	55369570	0.28	0.19	0.1403
14	56062443	A	G	ENSG00000131979.14	14	55369570	0.28	0.19	0.1403
14	56103512	T	G	ENSG00000131979.14	14	55369570	0.28	0.19	0.1403
14	56105459	A	T	ENSG00000131979.14	14	55369570	0.28	0.19	0.1403
14	56106013	T	C	ENSG00000131979.14	14	55369570	0.28	0.19	0.1403
14	56109814	G	C	ENSG00000131979.14	14	55369570	0.28	0.19	0.1403
14	56119409	G	A	ENSG00000131979.14	14	55369570	0.28	0.19	0.1403
14	56135330	G	A	ENSG00000131979.14	14	55369570	0.28	0.19	0.1403
14	56151574	A	G	ENSG00000131979.14	14	55369570	0.28	0.19	0.1403
14	56151731	A	G	ENSG00000131979.14	14	55369570	0.28	0.19	0.1403
14	56173843	T	C	ENSG00000131979.14	14	55369570	0.28	0.19	0.1403
14	56173903	C	T	ENSG00000131979.14	14	55369570	0.28	0.19	0.1403
14	56143747	C	T	ENSG00000131979.14	14	55369570	0.28	0.19	0.1404
14	55611441	A	C	ENSG00000131979.14	14	55369570	-0.101	0.069	0.1407
14	55586587	T	C	ENSG00000131979.14	14	55369570	-0.1	0.068	0.1408
14	55586575	T	C	ENSG00000131979.14	14	55369570	-0.1	0.068	0.1409
14	55136528	G	A	ENSG00000131979.14	14	55369570	0.431	0.293	0.1411
14	55813890	G	C	ENSG00000131979.14	14	55369570	-0.1	0.068	0.1411
14	55313506	C	G	ENSG00000131979.14	14	55369570	0.308	0.209	0.1412
14	55974475	A	G	ENSG00000131979.14	14	55369570	0.094	0.064	0.1416
14	54468851	G	A	ENSG00000131979.14	14	55369570	-0.37	0.252	0.1423
14	54484878	C	A	ENSG00000131979.14	14	55369570	-0.369	0.252	0.1426
14	55303559	C	T	ENSG00000131979.14	14	55369570	0.317	0.216	0.1428
14	55366517	A	G	ENSG00000131979.14	14	55369570	0.394	0.269	0.1433
14	55303552	G	A	ENSG00000131979.14	14	55369570	0.316	0.216	0.1434
14	55366220	G	T	ENSG00000131979.14	14	55369570	0.394	0.269	0.1434
14	55109465	G	A	ENSG00000131979.14	14	55369570	0.227	0.155	0.1439
14	55115257	A	G	ENSG00000131979.14	14	55369570	0.227	0.155	0.1441
14	55214985	G	A	ENSG00000131979.14	14	55369570	-0.109	0.075	0.145
14	55720378	C	T	ENSG00000131979.14	14	55369570	0.123	0.085	0.1452
14	55940334	A	G	ENSG00000131979.14	14	55369570	-0.084	0.057	0.1452
14	55918302	A	G	ENSG00000131979.14	14	55369570	0.091	0.062	0.1453
14	55974079	T	C	ENSG00000131979.14	14	55369570	0.093	0.064	0.1461
14	56308412	C	T	ENSG00000131979.14	14	55369570	0.135	0.093	0.1461
14	56311198	C	T	ENSG00000131979.14	14	55369570	0.135	0.093	0.1465
14	56311696	A	G	ENSG00000131979.14	14	55369570	0.135	0.093	0.1465
14	56312111	C	T	ENSG00000131979.14	14	55369570	0.135	0.093	0.1466
14	56322840	G	A	ENSG00000131979.14	14	55369570	0.135	0.093	0.1467
14	56323894	A	G	ENSG00000131979.14	14	55369570	0.135	0.093	0.1467
14	56324249	C	A	ENSG00000131979.14	14	55369570	0.135	0.093	0.1467
14	56327110	G	A	ENSG00000131979.14	14	55369570	0.135	0.093	0.1467
14	56334804	T	G	ENSG00000131979.14	14	55369570	0.135	0.093	0.1467
14	56335268	C	A	ENSG00000131979.14	14	55369570	0.135	0.093	0.1467
14	55570849	T	C	ENSG00000131979.14	14	55369570	-0.099	0.068	0.1468
14	56330008	A	G	ENSG00000131979.14	14	55369570	0.135	0.093	0.1468
14	55261619	A	G	ENSG00000131979.14	14	55369570	0.456	0.315	0.1475
14	55742113	C	T	ENSG00000131979.14	14	55369570	-0.098	0.068	0.1475
14	55762712	G	C	ENSG00000131979.14	14	55369570	-0.098	0.068	0.1475
14	55762803	T	A	ENSG00000131979.14	14	55369570	-0.098	0.068	0.1475
14	55764331	G	C	ENSG00000131979.14	14	55369570	-0.098	0.068	0.1475
14	55772082	A	G	ENSG00000131979.14	14	55369570	-0.098	0.068	0.1475
14	55795283	G	A	ENSG00000131979.14	14	55369570	-0.098	0.068	0.1475
14	55807695	A	T	ENSG00000131979.14	14	55369570	-0.098	0.068	0.1475
14	55817708	T	C	ENSG00000131979.14	14	55369570	-0.098	0.068	0.1475
14	55826688	G	C	ENSG00000131979.14	14	55369570	-0.098	0.068	0.1475
14	55833874	T	A	ENSG00000131979.14	14	55369570	-0.098	0.068	0.1475
14	55834351	A	G	ENSG00000131979.14	14	55369570	-0.098	0.068	0.1475
14	55831125	G	A	ENSG00000131979.14	14	55369570	-0.098	0.068	0.1476
14	55845185	T	C	ENSG00000131979.14	14	55369570	-0.098	0.068	0.1476
14	55794613	T	C	ENSG00000131979.14	14	55369570	0.123	0.085	0.1481
14	55827826	G	A	ENSG00000131979.14	14	55369570	-0.098	0.068	0.1485
14	55790599	C	T	ENSG00000131979.14	14	55369570	0.122	0.085	0.1492
14	55732213	C	G	ENSG00000131979.14	14	55369570	-0.28	0.194	0.1496
14	55741197	T	A	ENSG00000131979.14	14	55369570	-0.28	0.194	0.1496
14	55746126	T	C	ENSG00000131979.14	14	55369570	-0.28	0.194	0.1496
14	55762025	G	A	ENSG00000131979.14	14	55369570	-0.28	0.194	0.1496
14	55779533	A	T	ENSG00000131979.14	14	55369570	-0.28	0.194	0.1496
14	55688743	A	C	ENSG00000131979.14	14	55369570	-0.28	0.194	0.1497
14	55694887	T	A	ENSG00000131979.14	14	55369570	-0.28	0.194	0.1497
14	55696001	T	C	ENSG00000131979.14	14	55369570	-0.28	0.194	0.1497
14	55700997	T	C	ENSG00000131979.14	14	55369570	-0.28	0.194	0.1497
14	55703062	A	C	ENSG00000131979.14	14	55369570	-0.28	0.194	0.1497
14	55347833	G	A	ENSG00000131979.14	14	55369570	0.304	0.211	0.1498
14	55320108	A	G	ENSG00000131979.14	14	55369570	0.303	0.21	0.1499
14	55320132	C	T	ENSG00000131979.14	14	55369570	0.303	0.21	0.1499
14	55321386	T	C	ENSG00000131979.14	14	55369570	0.303	0.21	0.1499
14	55324833	T	G	ENSG00000131979.14	14	55369570	0.303	0.21	0.1499
14	55324928	G	T	ENSG00000131979.14	14	55369570	0.303	0.21	0.1499
14	55326331	T	C	ENSG00000131979.14	14	55369570	0.303	0.21	0.1499
14	55327458	C	T	ENSG00000131979.14	14	55369570	0.303	0.21	0.1499
14	55328900	C	G	ENSG00000131979.14	14	55369570	0.303	0.21	0.1499
14	55222000	G	A	ENSG00000131979.14	14	55369570	-0.108	0.075	0.1501
14	55218435	G	A	ENSG00000131979.14	14	55369570	-0.108	0.075	0.1502
14	55333502	G	C	ENSG00000131979.14	14	55369570	0.303	0.21	0.1502
14	55338280	G	T	ENSG00000131979.14	14	55369570	0.303	0.21	0.1503
14	55338300	A	C	ENSG00000131979.14	14	55369570	0.303	0.21	0.1503
14	55346478	G	C	ENSG00000131979.14	14	55369570	0.303	0.21	0.1503
14	55346790	C	T	ENSG00000131979.14	14	55369570	0.303	0.21	0.1503
14	55347974	A	C	ENSG00000131979.14	14	55369570	0.303	0.21	0.1503
14	55353227	G	A	ENSG00000131979.14	14	55369570	0.303	0.21	0.1503
14	55354566	C	A	ENSG00000131979.14	14	55369570	0.303	0.21	0.1503
14	54730845	C	G	ENSG00000131979.14	14	55369570	-0.089	0.062	0.1504
14	54730863	A	G	ENSG00000131979.14	14	55369570	-0.089	0.062	0.1504
14	55147269	A	G	ENSG00000131979.14	14	55369570	0.089	0.062	0.1504
14	55355269	C	T	ENSG00000131979.14	14	55369570	0.302	0.21	0.1504
14	54730267	T	C	ENSG00000131979.14	14	55369570	-0.089	0.062	0.1505
14	54452711	T	C	ENSG00000131979.14	14	55369570	0.191	0.133	0.1507
14	56047781	C	T	ENSG00000131979.14	14	55369570	-0.093	0.065	0.1507
14	55742288	G	T	ENSG00000131979.14	14	55369570	-0.098	0.068	0.1509
14	54452843	G	T	ENSG00000131979.14	14	55369570	0.191	0.133	0.1512
14	55390482	A	T	ENSG00000131979.14	14	55369570	-0.125	0.087	0.1513
14	55974295	T	C	ENSG00000131979.14	14	55369570	-0.153	0.107	0.1523
14	56306044	T	C	ENSG00000131979.14	14	55369570	-0.26	0.182	0.1532
14	55241049	C	A	ENSG00000131979.14	14	55369570	-0.096	0.067	0.1536
14	55766363	A	G	ENSG00000131979.14	14	55369570	-0.278	0.195	0.1537
14	56234892	C	T	ENSG00000131979.14	14	55369570	-0.333	0.234	0.1537
14	55337328	G	A	ENSG00000131979.14	14	55369570	0.3	0.21	0.1538
14	55947674	G	A	ENSG00000131979.14	14	55369570	0.119	0.083	0.1539
14	54987041	C	T	ENSG00000131979.14	14	55369570	0.384	0.269	0.1541
14	55767382	T	C	ENSG00000131979.14	14	55369570	-0.096	0.068	0.1551
14	54828002	G	T	ENSG00000131979.14	14	55369570	-0.374	0.263	0.1552
14	54832491	G	A	ENSG00000131979.14	14	55369570	-0.374	0.263	0.1552
14	54811673	C	T	ENSG00000131979.14	14	55369570	-0.373	0.263	0.1557
14	55105959	A	G	ENSG00000131979.14	14	55369570	0.083	0.059	0.1557
14	55317305	C	T	ENSG00000131979.14	14	55369570	0.188	0.132	0.1558
14	55771518	C	G	ENSG00000131979.14	14	55369570	-0.096	0.068	0.1561
14	56103882	A	G	ENSG00000131979.14	14	55369570	0.111	0.078	0.1567
14	56262936	G	A	ENSG00000131979.14	14	55369570	0.11	0.078	0.1573
14	55795913	G	A	ENSG00000131979.14	14	55369570	-0.097	0.068	0.1577
14	55849876	G	T	ENSG00000131979.14	14	55369570	-0.095	0.068	0.1581
14	55816411	T	C	ENSG00000131979.14	14	55369570	-0.095	0.068	0.1583
14	55822946	G	A	ENSG00000131979.14	14	55369570	-0.095	0.068	0.1583
14	55170103	C	T	ENSG00000131979.14	14	55369570	0.127	0.09	0.1584
14	55172764	G	A	ENSG00000131979.14	14	55369570	0.127	0.09	0.1584
14	55174823	G	T	ENSG00000131979.14	14	55369570	0.127	0.09	0.1584
14	55175701	A	T	ENSG00000131979.14	14	55369570	0.127	0.09	0.1584
14	55176593	C	T	ENSG00000131979.14	14	55369570	0.127	0.09	0.1584
14	55176860	C	T	ENSG00000131979.14	14	55369570	0.127	0.09	0.1584
14	55179335	C	G	ENSG00000131979.14	14	55369570	0.127	0.09	0.1584
14	55180185	G	T	ENSG00000131979.14	14	55369570	0.127	0.09	0.1584
14	55746091	T	C	ENSG00000131979.14	14	55369570	-0.095	0.068	0.1584
14	55753870	T	C	ENSG00000131979.14	14	55369570	-0.095	0.068	0.1584
14	55758160	T	C	ENSG00000131979.14	14	55369570	-0.095	0.068	0.1584
14	55762429	C	G	ENSG00000131979.14	14	55369570	-0.095	0.068	0.1584
14	55766509	G	A	ENSG00000131979.14	14	55369570	-0.095	0.068	0.1584
14	55775468	G	A	ENSG00000131979.14	14	55369570	-0.095	0.068	0.1584
14	55782735	C	A	ENSG00000131979.14	14	55369570	-0.095	0.068	0.1584
14	55784458	A	C	ENSG00000131979.14	14	55369570	-0.095	0.068	0.1584
14	55789657	T	C	ENSG00000131979.14	14	55369570	-0.095	0.068	0.1584
14	55805861	G	A	ENSG00000131979.14	14	55369570	-0.095	0.068	0.1584
14	55815932	G	A	ENSG00000131979.14	14	55369570	-0.095	0.068	0.1584
14	55816715	T	A	ENSG00000131979.14	14	55369570	-0.095	0.068	0.1584
14	55818517	T	A	ENSG00000131979.14	14	55369570	-0.095	0.068	0.1584
14	55818706	T	C	ENSG00000131979.14	14	55369570	-0.095	0.068	0.1584
14	55821548	A	G	ENSG00000131979.14	14	55369570	-0.095	0.068	0.1584
14	55824463	T	C	ENSG00000131979.14	14	55369570	-0.095	0.068	0.1584
14	55824863	A	T	ENSG00000131979.14	14	55369570	-0.095	0.068	0.1584
14	55831228	T	C	ENSG00000131979.14	14	55369570	-0.095	0.068	0.1584
14	55835227	T	C	ENSG00000131979.14	14	55369570	-0.095	0.068	0.1584
14	55836773	A	G	ENSG00000131979.14	14	55369570	-0.095	0.068	0.1584
14	55838108	A	C	ENSG00000131979.14	14	55369570	-0.095	0.068	0.1584
14	55842332	C	G	ENSG00000131979.14	14	55369570	-0.095	0.068	0.1584
14	55846174	T	C	ENSG00000131979.14	14	55369570	-0.095	0.068	0.1584
14	55871452	C	T	ENSG00000131979.14	14	55369570	-0.095	0.068	0.1584
14	55101718	C	T	ENSG00000131979.14	14	55369570	-0.118	0.084	0.1586
14	55841252	C	T	ENSG00000131979.14	14	55369570	-0.095	0.068	0.1588
14	55843596	G	T	ENSG00000131979.14	14	55369570	-0.095	0.068	0.1589
14	54379746	A	G	ENSG00000131979.14	14	55369570	-0.082	0.058	0.159
14	54731768	A	G	ENSG00000131979.14	14	55369570	-0.088	0.062	0.159
14	55593382	G	A	ENSG00000131979.14	14	55369570	0.122	0.087	0.1591
14	55768147	T	C	ENSG00000131979.14	14	55369570	-0.095	0.068	0.1592
14	55207672	C	A	ENSG00000131979.14	14	55369570	-0.104	0.074	0.1593
14	55790078	T	C	ENSG00000131979.14	14	55369570	-0.097	0.069	0.1593
14	55329954	C	G	ENSG00000131979.14	14	55369570	-0.149	0.106	0.1594
14	55779363	T	C	ENSG00000131979.14	14	55369570	-0.095	0.067	0.1594
14	55887604	C	T	ENSG00000131979.14	14	55369570	-0.165	0.117	0.1595
14	56343792	G	A	ENSG00000131979.14	14	55369570	0.114	0.081	0.1595
14	54403869	C	T	ENSG00000131979.14	14	55369570	-0.332	0.237	0.1602
14	55162245	G	A	ENSG00000131979.14	14	55369570	0.144	0.103	0.1607
14	55136825	C	T	ENSG00000131979.14	14	55369570	0.149	0.106	0.1612
14	55488747	G	C	ENSG00000131979.14	14	55369570	-0.096	0.069	0.1612
14	55280742	A	G	ENSG00000131979.14	14	55369570	0.262	0.187	0.1615
14	56233260	C	T	ENSG00000131979.14	14	55369570	0.084	0.06	0.1617
14	55088043	G	T	ENSG00000131979.14	14	55369570	-0.101	0.072	0.1618
14	55349994	G	A	ENSG00000131979.14	14	55369570	0.375	0.268	0.1622
14	54463181	T	C	ENSG00000131979.14	14	55369570	-0.377	0.27	0.1623
14	55816560	C	G	ENSG00000131979.14	14	55369570	-0.095	0.068	0.1623
14	54511948	T	C	ENSG00000131979.14	14	55369570	-0.383	0.274	0.1625
14	54539300	T	C	ENSG00000131979.14	14	55369570	-0.383	0.274	0.1627
14	54573110	A	G	ENSG00000131979.14	14	55369570	-0.383	0.274	0.1628
14	54667944	G	C	ENSG00000131979.14	14	55369570	-0.382	0.274	0.1634
14	54741201	A	T	ENSG00000131979.14	14	55369570	-0.382	0.274	0.1634
14	54667078	C	G	ENSG00000131979.14	14	55369570	-0.382	0.274	0.1635
14	56332412	G	A	ENSG00000131979.14	14	55369570	0.13	0.093	0.1635
14	55304671	A	C	ENSG00000131979.14	14	55369570	0.183	0.131	0.1641
14	55309505	G	A	ENSG00000131979.14	14	55369570	0.183	0.131	0.1641
14	55315416	C	T	ENSG00000131979.14	14	55369570	0.183	0.131	0.1641
14	55316541	T	C	ENSG00000131979.14	14	55369570	0.183	0.131	0.1641
14	56366205	G	A	ENSG00000131979.14	14	55369570	-0.22	0.158	0.1641
14	55353558	C	T	ENSG00000131979.14	14	55369570	0.183	0.131	0.1642
14	55354869	T	G	ENSG00000131979.14	14	55369570	0.183	0.131	0.1642
14	55325993	G	T	ENSG00000131979.14	14	55369570	0.183	0.131	0.1643
14	55329452	C	T	ENSG00000131979.14	14	55369570	0.183	0.131	0.1644
14	55331897	T	G	ENSG00000131979.14	14	55369570	0.183	0.131	0.1644
14	55278214	G	A	ENSG00000131979.14	14	55369570	0.26	0.187	0.165
14	54920746	C	G	ENSG00000131979.14	14	55369570	0.404	0.291	0.1652
14	55182315	A	G	ENSG00000131979.14	14	55369570	-0.142	0.103	0.1656
14	54879473	G	T	ENSG00000131979.14	14	55369570	0.079	0.057	0.167
14	54372841	G	T	ENSG00000131979.14	14	55369570	0.082	0.059	0.1674
14	55582193	A	G	ENSG00000131979.14	14	55369570	-0.267	0.194	0.1677
14	54373292	A	T	ENSG00000131979.14	14	55369570	0.082	0.059	0.1679
14	54786690	T	C	ENSG00000131979.14	14	55369570	-0.122	0.089	0.1679
14	55581816	G	C	ENSG00000131979.14	14	55369570	-0.275	0.199	0.1679
14	56144168	C	G	ENSG00000131979.14	14	55369570	0.347	0.252	0.1682
14	55111168	G	A	ENSG00000131979.14	14	55369570	0.228	0.166	0.1683
14	55111485	A	G	ENSG00000131979.14	14	55369570	0.228	0.166	0.1683
14	55113579	A	C	ENSG00000131979.14	14	55369570	0.228	0.166	0.1684
14	55118139	G	A	ENSG00000131979.14	14	55369570	0.228	0.166	0.1684
14	55127457	C	T	ENSG00000131979.14	14	55369570	0.228	0.166	0.1684
14	55131912	T	C	ENSG00000131979.14	14	55369570	0.228	0.166	0.1684
14	55781189	T	C	ENSG00000131979.14	14	55369570	-0.093	0.068	0.1684
14	55122918	A	G	ENSG00000131979.14	14	55369570	0.228	0.166	0.1685
14	55176344	A	G	ENSG00000131979.14	14	55369570	0.124	0.09	0.1685
14	55117270	C	T	ENSG00000131979.14	14	55369570	0.228	0.166	0.1686
14	55114417	G	A	ENSG00000131979.14	14	55369570	0.228	0.166	0.1687
14	54370749	G	C	ENSG00000131979.14	14	55369570	0.081	0.059	0.169
14	54411057	T	C	ENSG00000131979.14	14	55369570	0.087	0.063	0.1695
14	54910788	G	A	ENSG00000131979.14	14	55369570	-0.198	0.144	0.1697
14	56234926	A	G	ENSG00000131979.14	14	55369570	0.081	0.059	0.17
14	56341689	T	C	ENSG00000131979.14	14	55369570	0.084	0.061	0.17
14	54394819	G	T	ENSG00000131979.14	14	55369570	0.121	0.088	0.1702
14	54371185	C	A	ENSG00000131979.14	14	55369570	0.081	0.059	0.1706
14	54394137	A	G	ENSG00000131979.14	14	55369570	0.121	0.088	0.1706
14	55420391	G	A	ENSG00000131979.14	14	55369570	0.16	0.117	0.1706
14	54391642	T	C	ENSG00000131979.14	14	55369570	0.121	0.088	0.1707
14	54391813	C	T	ENSG00000131979.14	14	55369570	0.121	0.088	0.1707
14	54391908	G	C	ENSG00000131979.14	14	55369570	0.121	0.088	0.1707
14	54392759	G	C	ENSG00000131979.14	14	55369570	0.121	0.088	0.1707
14	54394012	A	G	ENSG00000131979.14	14	55369570	0.121	0.088	0.1707
14	55403823	G	A	ENSG00000131979.14	14	55369570	0.16	0.117	0.1707
14	55469208	C	T	ENSG00000131979.14	14	55369570	0.16	0.117	0.1707
14	55913590	G	A	ENSG00000131979.14	14	55369570	-0.155	0.113	0.1709
14	55913598	G	C	ENSG00000131979.14	14	55369570	-0.155	0.113	0.1709
14	54776568	G	A	ENSG00000131979.14	14	55369570	-0.133	0.097	0.171
14	54370173	C	T	ENSG00000131979.14	14	55369570	0.081	0.059	0.1712
14	56208747	C	T	ENSG00000131979.14	14	55369570	0.376	0.275	0.1715
14	55161098	A	G	ENSG00000131979.14	14	55369570	0.141	0.103	0.1724
14	56267993	G	A	ENSG00000131979.14	14	55369570	0.128	0.094	0.1726
14	56235693	G	C	ENSG00000131979.14	14	55369570	0.08	0.059	0.1728
14	54804925	C	T	ENSG00000131979.14	14	55369570	0.117	0.086	0.1729
14	55147075	T	G	ENSG00000131979.14	14	55369570	0.084	0.062	0.1735
14	55911138	A	G	ENSG00000131979.14	14	55369570	0.083	0.061	0.1737
14	56340117	G	T	ENSG00000131979.14	14	55369570	0.109	0.081	0.1746
14	54375369	C	T	ENSG00000131979.14	14	55369570	0.08	0.059	0.1749
14	54910591	C	T	ENSG00000131979.14	14	55369570	-0.189	0.139	0.1751
14	54375228	C	T	ENSG00000131979.14	14	55369570	0.08	0.059	0.1755
14	54374921	G	A	ENSG00000131979.14	14	55369570	0.08	0.059	0.1757
14	55139475	A	G	ENSG00000131979.14	14	55369570	0.084	0.062	0.1761
14	54652479	T	C	ENSG00000131979.14	14	55369570	0.084	0.062	0.1763
14	54744968	G	A	ENSG00000131979.14	14	55369570	0.269	0.199	0.1764
14	56305108	C	G	ENSG00000131979.14	14	55369570	-0.083	0.061	0.1766
14	56305109	T	C	ENSG00000131979.14	14	55369570	-0.083	0.061	0.1766
14	56342635	T	C	ENSG00000131979.14	14	55369570	-0.083	0.061	0.1768
14	54658277	A	G	ENSG00000131979.14	14	55369570	-0.082	0.061	0.177
14	54740081	T	C	ENSG00000131979.14	14	55369570	-0.188	0.139	0.177
14	55196504	T	C	ENSG00000131979.14	14	55369570	0.089	0.066	0.1775
14	56014234	C	T	ENSG00000131979.14	14	55369570	-0.215	0.159	0.1775
14	54410599	C	T	ENSG00000131979.14	14	55369570	0.08	0.059	0.1777
14	55185296	T	G	ENSG00000131979.14	14	55369570	0.316	0.235	0.1777
14	54658055	A	G	ENSG00000131979.14	14	55369570	0.087	0.065	0.1778
14	54744032	C	T	ENSG00000131979.14	14	55369570	0.15	0.111	0.178
14	54971265	G	A	ENSG00000131979.14	14	55369570	-0.174	0.129	0.178
14	56233561	G	A	ENSG00000131979.14	14	55369570	0.08	0.06	0.1787
14	54802087	T	G	ENSG00000131979.14	14	55369570	0.115	0.085	0.179
14	54805598	G	A	ENSG00000131979.14	14	55369570	-0.149	0.111	0.1797
14	55845045	C	A	ENSG00000131979.14	14	55369570	-0.232	0.173	0.1804
14	55578496	C	T	ENSG00000131979.14	14	55369570	-0.288	0.215	0.1806
14	55578497	C	G	ENSG00000131979.14	14	55369570	-0.288	0.215	0.1806
14	55578498	C	T	ENSG00000131979.14	14	55369570	-0.288	0.215	0.1806
14	54734925	C	G	ENSG00000131979.14	14	55369570	-0.084	0.062	0.1808
14	55187900	G	A	ENSG00000131979.14	14	55369570	-0.387	0.289	0.1809
14	55888623	G	A	ENSG00000131979.14	14	55369570	-0.232	0.173	0.181
14	56250281	T	C	ENSG00000131979.14	14	55369570	0.162	0.121	0.1812
14	54658912	T	G	ENSG00000131979.14	14	55369570	0.086	0.065	0.1814
14	56250423	G	A	ENSG00000131979.14	14	55369570	0.162	0.121	0.1816
14	54655561	T	C	ENSG00000131979.14	14	55369570	0.086	0.065	0.1817
14	54656224	T	C	ENSG00000131979.14	14	55369570	0.086	0.065	0.1819
14	54658402	C	T	ENSG00000131979.14	14	55369570	0.086	0.065	0.1821
14	54658529	G	A	ENSG00000131979.14	14	55369570	0.086	0.065	0.1821
14	54658765	G	C	ENSG00000131979.14	14	55369570	0.086	0.065	0.1823
14	54659102	A	G	ENSG00000131979.14	14	55369570	0.086	0.065	0.1823
14	55359822	G	A	ENSG00000131979.14	14	55369570	0.215	0.161	0.1823
[truncated: 4,041 more rows]

## Sheet: Supplementary Data 9
Supplementary Data 9. GCH1 eQTL data from GTEX. NES= normalized effect size.
Variant Id	SNP Id	P-value	NES	Tissue
chr14_54891053_C_T_b38	rs8003903	4.8e-47	-0.48	Whole Blood
chr14_54892935_C_T_b38	rs113585929	4.8e-47	-0.48	Whole Blood
chr14_54892946_G_C_b38	rs112165923	4.8e-47	-0.48	Whole Blood
chr14_54907585_T_C_b38	rs113334991	2.4e-46	-0.49	Whole Blood
chr14_54907591_C_T_b38	rs112700866	2.4e-46	-0.49	Whole Blood
chr14_54902268_G_C_b38	rs2183080	4.3e-46	-0.49	Whole Blood
chr14_54903403_C_T_b38	rs66989494	4.3e-46	-0.49	Whole Blood
chr14_54901362_C_CT_b38	rs150565713	1.1e-45	-0.49	Whole Blood
chr14_54918435_C_T_b38	rs72715545	1.4e-44	-0.48	Whole Blood
chr14_54897198_C_T_b38	rs79437939	1.8e-44	-0.47	Whole Blood
chr14_54897451_G_A_b38	rs112159692	2e-44	-0.47	Whole Blood
chr14_54919316_C_T_b38	rs17128077	3.8e-44	-0.4	Whole Blood
chr14_54959308_AGATCGCTTG_A_b38	rs142951018	5.6e-44	-0.47	Whole Blood
chr14_54863537_A_G_b38	rs8010282	6e-44	-0.42	Whole Blood
chr14_54937511_A_G_b38	rs67317740	9.4e-44	-0.47	Whole Blood
chr14_54945026_T_C_b38	rs17253619	2.7e-43	-0.48	Whole Blood
chr14_54979290_T_TG_b38	rs141057912	4.7e-43	-0.47	Whole Blood
chr14_54978408_C_A_b38	rs75790544	1e-42	-0.47	Whole Blood
chr14_54981957_T_A_b38	rs73266045	1e-42	-0.47	Whole Blood
chr14_54988297_T_C_b38	rs17832281	1e-42	-0.47	Whole Blood
chr14_54991516_T_C_b38	rs73266060	1e-42	-0.47	Whole Blood
chr14_54959381_GTCACA_G_b38	rs879851878	1.5e-42	-0.47	Whole Blood
chr14_54918780_G_A_b38	rs72715546	1.9e-42	-0.43	Whole Blood
chr14_55003380_G_A_b38	rs73266074	1.5e-41	-0.47	Whole Blood
chr14_54875002_A_C_b38	rs10140721	1e-40	-0.39	Whole Blood
chr14_54880055_C_T_b38	rs28542181	4.4e-40	-0.39	Whole Blood
chr14_54886469_G_A_b38	rs10139282	1.5e-39	-0.4	Whole Blood
chr14_54886999_G_A_b38	rs10498471	1.5e-39	-0.4	Whole Blood
chr14_54882119_C_G_b38	rs3825611	2.2e-39	-0.39	Whole Blood
chr14_54875185_C_T_b38	rs140884539	2.5e-39	-0.39	Whole Blood
chr14_54876349_C_T_b38	rs10146658	2.5e-39	-0.39	Whole Blood
chr14_54877297_T_C_b38	rs12147422	2.5e-39	-0.39	Whole Blood
chr14_54878183_C_T_b38	rs28477407	2.5e-39	-0.39	Whole Blood
chr14_54879352_C_T_b38	rs10133449	2.5e-39	-0.39	Whole Blood
chr14_54879655_A_G_b38	rs61702394	2.5e-39	-0.39	Whole Blood
chr14_54881655_G_A_b38	rs3783638	2.5e-39	-0.39	Whole Blood
chr14_54882385_T_C_b38	rs11158027	2.5e-39	-0.39	Whole Blood
chr14_54882540_C_T_b38	rs10873086	2.5e-39	-0.39	Whole Blood
chr14_54883948_G_T_b38	rs8004445	2.5e-39	-0.39	Whole Blood
chr14_54871932_C_T_b38	rs61039049	3.4e-39	-0.39	Whole Blood
chr14_54873529_G_C_b38	rs142911846	3.4e-39	-0.39	Whole Blood
chr14_54870935_G_A_b38	rs10145097	3.7e-39	-0.39	Whole Blood
chr14_54872984_A_G_b38	rs201393623	3.7e-39	-0.39	Whole Blood
chr14_54872892_A_G_b38	rs200640299	3.8e-39	-0.39	Whole Blood
chr14_54870157_G_T_b38	rs7492600	5e-39	-0.39	Whole Blood
chr14_54870245_T_C_b38	rs57575708	5e-39	-0.39	Whole Blood
chr14_54870955_T_C_b38	rs10134163	5e-39	-0.39	Whole Blood
chr14_54871603_A_G_b38	rs11850691	5e-39	-0.39	Whole Blood
chr14_54871972_A_T_b38	rs60026945	5e-39	-0.39	Whole Blood
chr14_54883978_A_G_b38	rs8004018	6e-39	-0.39	Whole Blood
chr14_54869641_C_T_b38	rs7141483	6.5e-39	-0.39	Whole Blood
chr14_54869642_A_G_b38	rs7141319	6.5e-39	-0.39	Whole Blood
chr14_54871151_T_G_b38	rs4402455	6.5e-39	-0.39	Whole Blood
chr14_54980651_A_G_b38	rs143750335	7.7e-39	-0.47	Whole Blood
chr14_54879953_C_A_b38	rs28757745	1.2e-38	-0.39	Whole Blood
chr14_54869029_A_G_b38	rs10138429	8.9e-38	-0.37	Whole Blood
chr14_54863848_G_GTTGTTTGTTTGT_b38		1.1e-37	-0.41	Whole Blood
chr14_54877161_T_C_b38	rs17128050	3.4e-37	-0.42	Whole Blood
chr14_54869559_C_T_b38	rs7141433	6e-37	-0.42	Whole Blood
chr14_54870411_C_T_b38	rs73280512	6e-37	-0.42	Whole Blood
chr14_55003587_C_CTA_b38		2.6e-36	-0.4	Whole Blood
chr14_54881400_C_T_b38	rs3783637	1.4e-35	-0.4	Whole Blood
chr14_54872067_G_A_b38	rs59093244	2.3e-35	-0.4	Whole Blood
chr14_54872068_A_T_b38	rs60898202	2.3e-35	-0.4	Whole Blood
chr14_54885275_A_T_b38	rs72713476	8.5e-31	-0.48	Whole Blood
chr14_54840086_C_A_b38	rs7142517	1.2e-21	-0.23	Whole Blood
chr14_54914944_T_C_b38	rs8023187	2.6e-21	-0.28	Esophagus - Mucosa
chr14_54927912_GAT_G_b38	rs10565777	4.5e-21	-0.27	Esophagus - Mucosa
chr14_54903567_A_G_b38	rs10136972	5.4e-21	-0.27	Esophagus - Mucosa
chr14_54903622_C_T_b38	rs10137071	5.4e-21	-0.27	Esophagus - Mucosa
chr14_54904887_C_T_b38	rs3759665	5.4e-21	-0.27	Esophagus - Mucosa
chr14_54901909_C_T_b38	rs2149482	6e-21	-0.27	Esophagus - Mucosa
chr14_54933494_A_G_b38	rs56164809	7.2e-21	-0.26	Esophagus - Mucosa
chr14_54917622_T_A_b38	rs1107960	8.6e-21	-0.26	Esophagus - Mucosa
chr14_54917286_G_A_b38	rs11628304	1.1e-20	-0.26	Esophagus - Mucosa
chr14_54925027_A_AC_b38	rs11393815	1.5e-20	-0.26	Esophagus - Mucosa
chr14_54950498_C_G_b38	rs6572992	1.9e-20	-0.26	Esophagus - Mucosa
chr14_54946151_T_C_b38	rs7146285	3.2e-20	-0.26	Esophagus - Mucosa
chr14_54958849_T_C_b38	rs8012152	3.2e-20	-0.26	Esophagus - Mucosa
chr14_54939831_A_T_b38	rs28481699	4.1e-20	-0.26	Esophagus - Mucosa
chr14_54897371_T_C_b38	rs73280573	5.7e-20	-0.26	Esophagus - Mucosa
chr14_54948983_T_C_b38	rs8005471	8.7e-20	-0.26	Esophagus - Mucosa
chr14_54949104_C_T_b38	rs8004402	8.7e-20	-0.26	Esophagus - Mucosa
chr14_54942352_T_A_b38	rs8020545	9.8e-20	-0.26	Esophagus - Mucosa
chr14_54942366_C_G_b38	rs8019390	9.8e-20	-0.26	Esophagus - Mucosa
chr14_54964717_T_C_b38	rs9285583	1.7e-19	-0.25	Esophagus - Mucosa
chr14_54952952_C_T_b38	rs8006977	1.8e-19	-0.25	Esophagus - Mucosa
chr14_54986751_C_T_b38	rs8019220	2.1e-19	-0.26	Esophagus - Mucosa
chr14_54992853_C_T_b38	rs72715573	2.1e-19	-0.26	Esophagus - Mucosa
chr14_54996731_T_TAA_b38	rs34843510	2.1e-19	-0.26	Esophagus - Mucosa
chr14_54960318_T_C_b38	rs6572993	2.7e-19	-0.25	Esophagus - Mucosa
chr14_54960385_C_G_b38	rs6572994	2.7e-19	-0.25	Esophagus - Mucosa
chr14_54863537_A_G_b38	rs8010282	4.8e-19	-0.32	Skin - Sun Exposed (Lower leg)
chr14_54941978_C_T_b38	rs12147796	5e-19	-0.26	Esophagus - Mucosa
chr14_54961923_A_G_b38	rs3783643	6.8e-19	-0.25	Esophagus - Mucosa
chr14_54961998_A_G_b38	rs3783644	6.8e-19	-0.25	Esophagus - Mucosa
chr14_54896603_G_A_b38	rs10131633	7.1e-19	-0.25	Esophagus - Mucosa
chr14_54973039_TTA_T_b38	rs3074190	7.9e-19	-0.25	Esophagus - Mucosa
chr14_54974923_C_A_b38	rs7159933	7.9e-19	-0.25	Esophagus - Mucosa
chr14_54978028_G_A_b38	rs7157085	7.9e-19	-0.25	Esophagus - Mucosa
chr14_54919316_C_T_b38	rs17128077	8.1e-19	-0.3	Skin - Sun Exposed (Lower leg)
chr14_55017492_A_G_b38	rs10148100	8.7e-19	-0.25	Esophagus - Mucosa
chr14_54872892_A_G_b38	rs200640299	1e-18	-0.31	Skin - Sun Exposed (Lower leg)
chr14_54871932_C_T_b38	rs61039049	1.3e-18	-0.31	Skin - Sun Exposed (Lower leg)
chr14_54873529_G_C_b38	rs142911846	1.3e-18	-0.31	Skin - Sun Exposed (Lower leg)
chr14_54875185_C_T_b38	rs140884539	1.3e-18	-0.31	Skin - Sun Exposed (Lower leg)
chr14_54876349_C_T_b38	rs10146658	1.3e-18	-0.31	Skin - Sun Exposed (Lower leg)
chr14_54877297_T_C_b38	rs12147422	1.3e-18	-0.31	Skin - Sun Exposed (Lower leg)
chr14_54878183_C_T_b38	rs28477407	1.3e-18	-0.31	Skin - Sun Exposed (Lower leg)
chr14_54879352_C_T_b38	rs10133449	1.3e-18	-0.31	Skin - Sun Exposed (Lower leg)
chr14_54879655_A_G_b38	rs61702394	1.3e-18	-0.31	Skin - Sun Exposed (Lower leg)
chr14_54881655_G_A_b38	rs3783638	1.3e-18	-0.31	Skin - Sun Exposed (Lower leg)
chr14_54882385_T_C_b38	rs11158027	1.3e-18	-0.31	Skin - Sun Exposed (Lower leg)
chr14_54882540_C_T_b38	rs10873086	1.3e-18	-0.31	Skin - Sun Exposed (Lower leg)
chr14_54883948_G_T_b38	rs8004445	1.3e-18	-0.31	Skin - Sun Exposed (Lower leg)
chr14_54986588_A_G_b38	rs8018800	1.6e-18	-0.25	Esophagus - Mucosa
chr14_54994595_T_C_b38	rs9805952	1.6e-18	-0.25	Esophagus - Mucosa
chr14_54995292_G_T_b38	rs10150110	1.6e-18	-0.25	Esophagus - Mucosa
chr14_54995381_C_CTTCT_b38	rs34670443	1.6e-18	-0.25	Esophagus - Mucosa
chr14_54879953_C_A_b38	rs28757745	1.6e-18	-0.31	Skin - Sun Exposed (Lower leg)
chr14_54880055_C_T_b38	rs28542181	1.6e-18	-0.31	Skin - Sun Exposed (Lower leg)
chr14_54870157_G_T_b38	rs7492600	2.2e-18	-0.31	Skin - Sun Exposed (Lower leg)
chr14_54870245_T_C_b38	rs57575708	2.2e-18	-0.31	Skin - Sun Exposed (Lower leg)
chr14_54870935_G_A_b38	rs10145097	2.2e-18	-0.31	Skin - Sun Exposed (Lower leg)
chr14_54870955_T_C_b38	rs10134163	2.2e-18	-0.31	Skin - Sun Exposed (Lower leg)
chr14_54871603_A_G_b38	rs11850691	2.2e-18	-0.31	Skin - Sun Exposed (Lower leg)
chr14_54871972_A_T_b38	rs60026945	2.2e-18	-0.31	Skin - Sun Exposed (Lower leg)
chr14_54872984_A_G_b38	rs201393623	2.2e-18	-0.31	Skin - Sun Exposed (Lower leg)
chr14_55004157_A_G_b38	rs7153937	2.2e-18	-0.25	Esophagus - Mucosa
chr14_55007182_T_C_b38	rs9323275	2.2e-18	-0.25	Esophagus - Mucosa
chr14_55007880_C_T_b38	rs17128120	2.2e-18	-0.25	Esophagus - Mucosa
chr14_55010065_T_C_b38	rs6572997	2.2e-18	-0.25	Esophagus - Mucosa
chr14_55011884_C_T_b38	rs10139354	2.2e-18	-0.25	Esophagus - Mucosa
chr14_55005265_C_G_b38	rs2840268	2.4e-18	-0.25	Esophagus - Mucosa
chr14_55005673_A_C_b38	rs2183085	2.4e-18	-0.25	Esophagus - Mucosa
chr14_54955876_C_CTTCAGA_b38	rs140324706	2.9e-18	-0.25	Esophagus - Mucosa
chr14_54882119_C_G_b38	rs3825611	3.9e-18	-0.31	Skin - Sun Exposed (Lower leg)
chr14_54947007_G_C_b38	rs8013521	7e-18	-0.24	Esophagus - Mucosa
chr14_54951721_C_T_b38	rs7159232	7.5e-18	-0.25	Esophagus - Mucosa
chr14_54875002_A_C_b38	rs10140721	8e-18	-0.3	Skin - Sun Exposed (Lower leg)
chr14_54869641_C_T_b38	rs7141483	9.7e-18	-0.3	Skin - Sun Exposed (Lower leg)
chr14_54869642_A_G_b38	rs7141319	9.7e-18	-0.3	Skin - Sun Exposed (Lower leg)
chr14_54871151_T_G_b38	rs4402455	9.7e-18	-0.3	Skin - Sun Exposed (Lower leg)
chr14_54883978_A_G_b38	rs8004018	9.7e-18	-0.3	Skin - Sun Exposed (Lower leg)
chr14_54973350_C_A_b38	rs943914	1.1e-17	-0.25	Esophagus - Mucosa
chr14_54919316_C_T_b38	rs17128077	1.2e-17	-0.25	Lung
chr14_54863848_G_GTTGTTTGTTTGT_b38		1.3e-17	-0.33	Skin - Sun Exposed (Lower leg)
chr14_54891947_G_A_b38	rs7147286	1.6e-17	-0.24	Esophagus - Mucosa
chr14_54972357_C_T_b38	rs59323730	1.7e-17	-0.25	Esophagus - Mucosa
chr14_54973622_A_C_b38	rs11846514	1.7e-17	-0.25	Esophagus - Mucosa
chr14_55003752_C_CG_b38	rs142068499	2e-17	-0.25	Esophagus - Mucosa
chr14_54869029_A_G_b38	rs10138429	2.4e-17	-0.29	Skin - Sun Exposed (Lower leg)
chr14_54960660_C_T_b38	rs11158029	5.4e-17	-0.25	Esophagus - Mucosa
chr14_54948803_G_A_b38	rs10129802	6.1e-17	-0.25	Esophagus - Mucosa
chr14_55015201_A_G_b38	rs28693954	6.2e-17	-0.24	Esophagus - Mucosa
chr14_54891921_T_C_b38	rs12885400	6.5e-17	0.41	Whole Blood
chr14_55015228_T_C_b38	rs28446981	7.4e-17	-0.24	Esophagus - Mucosa
chr14_54948266_G_A_b38	rs10129318	1.3e-16	-0.24	Esophagus - Mucosa
chr14_54954718_G_T_b38	rs8008150	1.3e-16	-0.24	Esophagus - Mucosa
chr14_54962114_C_T_b38	rs3783645	1.3e-16	-0.24	Esophagus - Mucosa
chr14_54953656_T_C_b38	rs35839785	1.6e-16	0.41	Whole Blood
chr14_54951896_G_A_b38	rs7159953	1.9e-16	-0.23	Esophagus - Mucosa
chr14_54945026_T_C_b38	rs17253619	2.3e-16	-0.28	Lung
chr14_54870935_G_A_b38	rs10145097	2.7e-16	-0.7	Brain - Cerebellar Hemisphere
chr14_54863848_G_GTTGTTTGTTTGT_b38		2.7e-06	-0.44	Brain - Anterior qcingulate cortex (BA24)
chr14_54966231_G_A_b38	rs8021303	3.7e-06	-0.26	Brain - Anterior qcingulate cortex (BA24)
chr14_54981201_T_TCA_b38	rs60283610	3.8e-06	-0.27	Brain - Anterior qcingulate cortex (BA24)
chr14_55003906_T_C_b38	rs2878174	3.8e-06	-0.27	Brain - Anterior qcingulate cortex (BA24)
chr14_54893485_T_C_b38	rs3783642	3.9e-06	-0.28	Brain - Anterior qcingulate cortex (BA24)
chr14_54882119_C_G_b38	rs3825611	4.6e-06	-0.41	Brain - Anterior qcingulate cortex (BA24)
chr14_55005169_T_C_b38	rs3783646	3.2e-16	-0.24	Esophagus - Mucosa
chr14_54883978_A_G_b38	rs8004018	4.6e-06	-0.41	Brain - Anterior qcingulate cortex (BA24)
chr14_54891053_C_T_b38	rs8003903	4e-16	-0.28	Lung
chr14_54875002_A_C_b38	rs10140721	4.3e-16	-0.29	Skin - Not Sun Exposed (Suprapubic)
chr14_54901362_C_CT_b38	rs150565713	6.3e-16	-0.28	Lung
chr14_54902268_G_C_b38	rs2183080	6.3e-16	-0.28	Lung
chr14_54903403_C_T_b38	rs66989494	6.3e-16	-0.28	Lung
chr14_54907585_T_C_b38	rs113334991	6.9e-16	-0.31	Adipose - Visceral (Omentum)
chr14_54907591_C_T_b38	rs112700866	6.9e-16	-0.31	Adipose - Visceral (Omentum)
chr14_54918435_C_T_b38	rs72715545	6.9e-16	-0.31	Adipose - Visceral (Omentum)
chr14_54937511_A_G_b38	rs67317740	8.3e-16	-0.27	Lung
chr14_54875443_T_C_b38	rs10220344	8.9e-16	-0.23	Esophagus - Mucosa
chr14_54869720_C_T_b38	rs2183082	9.5e-16	-0.23	Esophagus - Mucosa
chr14_54870033_A_G_b38	rs2183081	9.5e-16	-0.23	Esophagus - Mucosa
chr14_54902268_G_C_b38	rs2183080	9.7e-16	-0.3	Adipose - Visceral (Omentum)
chr14_54903403_C_T_b38	rs66989494	9.7e-16	-0.3	Adipose - Visceral (Omentum)
chr14_54935064_T_C_b38	rs11846809	1e-15	-0.22	Esophagus - Mucosa
chr14_54901362_C_CT_b38	rs150565713	1.1e-15	-0.31	Adipose - Visceral (Omentum)
chr14_54907585_T_C_b38	rs113334991	1.1e-15	-0.28	Lung
chr14_54907591_C_T_b38	rs112700866	1.1e-15	-0.28	Lung
chr14_54918435_C_T_b38	rs72715545	1.1e-15	-0.28	Lung
chr14_54980651_A_G_b38	rs143750335	1.2e-15	-0.28	Lung
chr14_54892935_C_T_b38	rs113585929	1.2e-15	-0.28	Lung
chr14_54892946_G_C_b38	rs112165923	1.2e-15	-0.28	Lung
chr14_54959308_AGATCGCTTG_A_b38	rs142951018	1.3e-15	-0.27	Lung
chr14_54879655_A_G_b38	rs61702394	5.2e-06	-0.41	Brain - Anterior qcingulate cortex (BA24)
chr14_54882540_C_T_b38	rs10873086	5.2e-06	-0.41	Brain - Anterior qcingulate cortex (BA24)
chr14_54875185_C_T_b38	rs140884539	5.2e-06	-0.41	Brain - Anterior qcingulate cortex (BA24)
chr14_54876349_C_T_b38	rs10146658	5.2e-06	-0.41	Brain - Anterior qcingulate cortex (BA24)
chr14_54877297_T_C_b38	rs12147422	5.2e-06	-0.41	Brain - Anterior qcingulate cortex (BA24)
chr14_54878183_C_T_b38	rs28477407	5.2e-06	-0.41	Brain - Anterior qcingulate cortex (BA24)
chr14_54879352_C_T_b38	rs10133449	5.2e-06	-0.41	Brain - Anterior qcingulate cortex (BA24)
chr14_54880055_C_T_b38	rs28542181	5.2e-06	-0.41	Brain - Anterior qcingulate cortex (BA24)
chr14_54881655_G_A_b38	rs3783638	5.2e-06	-0.41	Brain - Anterior qcingulate cortex (BA24)
chr14_54882385_T_C_b38	rs11158027	5.2e-06	-0.41	Brain - Anterior qcingulate cortex (BA24)
chr14_54883948_G_T_b38	rs8004445	5.2e-06	-0.41	Brain - Anterior qcingulate cortex (BA24)
chr14_54872892_A_G_b38	rs200640299	5.9e-06	-0.41	Brain - Anterior qcingulate cortex (BA24)
chr14_54939405_A_G_b38	rs10140164	6e-06	-0.26	Brain - Anterior qcingulate cortex (BA24)
chr14_54945026_T_C_b38	rs17253619	6.2e-06	-0.44	Brain - Anterior qcingulate cortex (BA24)
chr14_54869029_A_G_b38	rs10138429	1.9e-15	-0.29	Skin - Not Sun Exposed (Suprapubic)
chr14_54872892_A_G_b38	rs200640299	2e-15	-0.3	Skin - Not Sun Exposed (Suprapubic)
chr14_54939405_A_G_b38	rs10140164	2.2e-15	-0.21	Esophagus - Mucosa
chr14_54897451_G_A_b38	rs112159692	2.3e-15	-0.27	Lung
chr14_54959381_GTCACA_G_b38	rs879851878	2.4e-15	-0.27	Lung
chr14_54882151_C_T_b38	rs11158026	2.6e-15	-0.23	Esophagus - Mucosa
chr14_54870157_G_T_b38	rs7492600	2.7e-15	-0.23	Lung
chr14_54870245_T_C_b38	rs57575708	2.7e-15	-0.23	Lung
chr14_54870935_G_A_b38	rs10145097	2.7e-15	-0.23	Lung
chr14_54870955_T_C_b38	rs10134163	2.7e-15	-0.23	Lung
chr14_54871603_A_G_b38	rs11850691	2.7e-15	-0.23	Lung
chr14_54871972_A_T_b38	rs60026945	2.7e-15	-0.23	Lung
chr14_54872892_A_G_b38	rs200640299	2.7e-15	-0.23	Lung
chr14_54872984_A_G_b38	rs201393623	2.7e-15	-0.23	Lung
chr14_54885803_T_C_b38	rs3783640	3.1e-15	-0.22	Esophagus - Mucosa
chr14_54882119_C_G_b38	rs3825611	3.8e-15	-0.29	Skin - Not Sun Exposed (Suprapubic)
chr14_54863537_A_G_b38	rs8010282	3.8e-15	-0.29	Skin - Not Sun Exposed (Suprapubic)
chr14_54897198_C_T_b38	rs79437939	4.4e-15	-0.29	Adipose - Visceral (Omentum)
chr14_54984168_T_C_b38	rs56206440	4.4e-15	-0.23	Esophagus - Mucosa
chr14_54872984_A_G_b38	rs201393623	2.7e-16	-0.7	Brain - Cerebellar Hemisphere
chr14_54874022_T_C_b38	rs80200535	4.8e-15	-0.22	Esophagus - Mucosa
chr14_54874138_G_A_b38	rs79159412	4.8e-15	-0.22	Esophagus - Mucosa
chr14_54868344_C_G_b38	rs2183084	5.1e-15	-0.22	Esophagus - Mucosa
chr14_54870157_G_T_b38	rs7492600	5.7e-15	-0.29	Skin - Not Sun Exposed (Suprapubic)
chr14_54870245_T_C_b38	rs57575708	5.7e-15	-0.29	Skin - Not Sun Exposed (Suprapubic)
chr14_54870935_G_A_b38	rs10145097	5.7e-15	-0.29	Skin - Not Sun Exposed (Suprapubic)
chr14_54870955_T_C_b38	rs10134163	5.7e-15	-0.29	Skin - Not Sun Exposed (Suprapubic)
chr14_54871603_A_G_b38	rs11850691	5.7e-15	-0.29	Skin - Not Sun Exposed (Suprapubic)
chr14_54871972_A_T_b38	rs60026945	5.7e-15	-0.29	Skin - Not Sun Exposed (Suprapubic)
chr14_54872984_A_G_b38	rs201393623	5.7e-15	-0.29	Skin - Not Sun Exposed (Suprapubic)
chr14_54871932_C_T_b38	rs61039049	6.7e-15	-0.29	Skin - Not Sun Exposed (Suprapubic)
chr14_54873529_G_C_b38	rs142911846	6.7e-15	-0.29	Skin - Not Sun Exposed (Suprapubic)
chr14_54875185_C_T_b38	rs140884539	6.7e-15	-0.29	Skin - Not Sun Exposed (Suprapubic)
chr14_54876349_C_T_b38	rs10146658	6.7e-15	-0.29	Skin - Not Sun Exposed (Suprapubic)
chr14_54877297_T_C_b38	rs12147422	6.7e-15	-0.29	Skin - Not Sun Exposed (Suprapubic)
chr14_54878183_C_T_b38	rs28477407	6.7e-15	-0.29	Skin - Not Sun Exposed (Suprapubic)
chr14_54879352_C_T_b38	rs10133449	6.7e-15	-0.29	Skin - Not Sun Exposed (Suprapubic)
chr14_54879655_A_G_b38	rs61702394	6.7e-15	-0.29	Skin - Not Sun Exposed (Suprapubic)
chr14_54881655_G_A_b38	rs3783638	6.7e-15	-0.29	Skin - Not Sun Exposed (Suprapubic)
chr14_54882385_T_C_b38	rs11158027	6.7e-15	-0.29	Skin - Not Sun Exposed (Suprapubic)
chr14_54882540_C_T_b38	rs10873086	6.7e-15	-0.29	Skin - Not Sun Exposed (Suprapubic)
chr14_54883948_G_T_b38	rs8004445	6.7e-15	-0.29	Skin - Not Sun Exposed (Suprapubic)
chr14_54897198_C_T_b38	rs79437939	7.2e-15	-0.27	Lung
chr14_54891053_C_T_b38	rs8003903	7.2e-15	-0.29	Adipose - Visceral (Omentum)
chr14_54892935_C_T_b38	rs113585929	7.2e-15	-0.29	Adipose - Visceral (Omentum)
chr14_54892946_G_C_b38	rs112165923	7.2e-15	-0.29	Adipose - Visceral (Omentum)
chr14_54880055_C_T_b38	rs28542181	8.4e-15	-0.29	Skin - Not Sun Exposed (Suprapubic)
chr14_54926036_C_T_b38	rs7152033	9.5e-15	-0.23	Esophagus - Mucosa
chr14_54870935_G_A_b38	rs10145097	6.5e-06	-0.41	Brain - Anterior qcingulate cortex (BA24)
chr14_54897451_G_A_b38	rs112159692	1.3e-14	-0.29	Adipose - Visceral (Omentum)
chr14_54868750_T_C_b38	rs12323905	1.5e-14	-0.22	Esophagus - Mucosa
chr14_54879953_C_A_b38	rs28757745	1.7e-14	-0.28	Skin - Not Sun Exposed (Suprapubic)
chr14_54886999_G_A_b38	rs10498471	1.7e-14	-0.28	Skin - Sun Exposed (Lower leg)
chr14_54879555_C_G_b38	rs10133650	1.8e-14	-0.22	Esophagus - Mucosa
chr14_54978408_C_A_b38	rs75790544	2.1e-14	-0.26	Lung
chr14_54979290_T_TG_b38	rs141057912	2.1e-14	-0.26	Lung
chr14_54981957_T_A_b38	rs73266045	2.1e-14	-0.26	Lung
chr14_54991516_T_C_b38	rs73266060	2.1e-14	-0.26	Lung
chr14_54988297_T_C_b38	rs17832281	2.1e-14	-0.26	Lung
chr14_54863537_A_G_b38	rs8010282	2.1e-14	-0.23	Lung
chr14_54886469_G_A_b38	rs10139282	2.1e-14	-0.28	Skin - Sun Exposed (Lower leg)
chr14_54872984_A_G_b38	rs201393623	6.5e-06	-0.41	Brain - Anterior qcingulate cortex (BA24)
chr14_54935064_T_C_b38	rs11846809	6.5e-06	-0.26	Brain - Anterior qcingulate cortex (BA24)
chr14_54981201_T_TCA_b38	rs60283610	2.4e-14	-0.21	Esophagus - Mucosa
chr14_54885275_A_T_b38	rs72713476	2.4e-14	-0.32	Lung
chr14_55003906_T_C_b38	rs2878174	2.4e-14	-0.21	Esophagus - Mucosa
chr14_54869641_C_T_b38	rs7141483	2.5e-14	-0.23	Lung
chr14_54869642_A_G_b38	rs7141319	2.5e-14	-0.23	Lung
chr14_54871151_T_G_b38	rs4402455	2.5e-14	-0.23	Lung
chr14_54870157_G_T_b38	rs7492600	2.9e-16	-0.7	Brain - Cerebellar Hemisphere
chr14_54966231_G_A_b38	rs8021303	2.7e-14	-0.2	Esophagus - Mucosa
chr14_54918780_G_A_b38	rs72715546	2.9e-14	-0.25	Lung
chr14_54871932_C_T_b38	rs61039049	3.1e-14	-0.22	Lung
chr14_54873529_G_C_b38	rs142911846	3.1e-14	-0.22	Lung
chr14_54875185_C_T_b38	rs140884539	3.1e-14	-0.22	Lung
chr14_54876349_C_T_b38	rs10146658	3.1e-14	-0.22	Lung
chr14_54877297_T_C_b38	rs12147422	3.1e-14	-0.22	Lung
chr14_54878183_C_T_b38	rs28477407	3.1e-14	-0.22	Lung
chr14_54879352_C_T_b38	rs10133449	3.1e-14	-0.22	Lung
chr14_54879655_A_G_b38	rs61702394	3.1e-14	-0.22	Lung
chr14_54881655_G_A_b38	rs3783638	3.1e-14	-0.22	Lung
chr14_54882385_T_C_b38	rs11158027	3.1e-14	-0.22	Lung
chr14_54882540_C_T_b38	rs10873086	3.1e-14	-0.22	Lung
chr14_54883948_G_T_b38	rs8004445	3.1e-14	-0.22	Lung
chr14_54879953_C_A_b38	rs28757745	3.3e-14	-0.22	Lung
chr14_54886469_G_A_b38	rs10139282	3.8e-14	-0.22	Lung
chr14_54950732_A_G_b38	rs8015172	4e-14	-0.23	Esophagus - Mucosa
chr14_54886999_G_A_b38	rs10498471	4.3e-14	-0.22	Lung
chr14_54882119_C_G_b38	rs3825611	4.4e-14	-0.22	Lung
chr14_54883978_A_G_b38	rs8004018	4.8e-14	-0.28	Skin - Not Sun Exposed (Suprapubic)
chr14_54870245_T_C_b38	rs57575708	2.9e-16	-0.7	Brain - Cerebellar Hemisphere
chr14_54880055_C_T_b38	rs28542181	5.2e-14	-0.22	Lung
chr14_54914944_T_C_b38	rs8023187	5.3e-14	-0.21	Skin - Sun Exposed (Lower leg)
chr14_54893485_T_C_b38	rs3783642	5.5e-14	-0.2	Esophagus - Mucosa
chr14_54883978_A_G_b38	rs8004018	5.8e-14	-0.22	Lung
chr14_54959195_C_G_b38	rs8011446	5.9e-14	-0.22	Esophagus - Mucosa
chr14_54965373_C_T_b38	rs17832269	5.9e-14	-0.22	Esophagus - Mucosa
chr14_54869559_C_T_b38	rs7141433	6.1e-14	-0.25	Lung
chr14_54870411_C_T_b38	rs73280512	6.1e-14	-0.25	Lung
chr14_54869641_C_T_b38	rs7141483	6.1e-14	-0.28	Skin - Not Sun Exposed (Suprapubic)
chr14_54869642_A_G_b38	rs7141319	6.1e-14	-0.28	Skin - Not Sun Exposed (Suprapubic)
chr14_54871151_T_G_b38	rs4402455	6.1e-14	-0.28	Skin - Not Sun Exposed (Suprapubic)
chr14_54901362_C_CT_b38	rs150565713	7e-14	-0.31	Skin - Sun Exposed (Lower leg)
chr14_54870955_T_C_b38	rs10134163	2.9e-16	-0.7	Brain - Cerebellar Hemisphere
chr14_54885275_A_T_b38	rs72713476	7.3e-06	-0.48	Brain - Anterior qcingulate cortex (BA24)
chr14_54877161_T_C_b38	rs17128050	8.2e-14	-0.27	Adipose - Visceral (Omentum)
chr14_54891053_C_T_b38	rs8003903	8.8e-14	-0.3	Skin - Sun Exposed (Lower leg)
chr14_54897451_G_A_b38	rs112159692	1e-13	-0.3	Skin - Sun Exposed (Lower leg)
chr14_54902268_G_C_b38	rs2183080	1e-13	-0.31	Skin - Sun Exposed (Lower leg)
chr14_54903403_C_T_b38	rs66989494	1e-13	-0.31	Skin - Sun Exposed (Lower leg)
chr14_54907585_T_C_b38	rs113334991	1e-13	-0.31	Skin - Sun Exposed (Lower leg)
chr14_54907591_C_T_b38	rs112700866	1e-13	-0.31	Skin - Sun Exposed (Lower leg)
chr14_54869559_C_T_b38	rs7141433	1.1e-13	-0.27	Adipose - Visceral (Omentum)
chr14_54870411_C_T_b38	rs73280512	1.1e-13	-0.27	Adipose - Visceral (Omentum)
chr14_54925027_A_AC_b38	rs11393815	1.1e-13	-0.2	Skin - Sun Exposed (Lower leg)
chr14_54886469_G_A_b38	rs10139282	1.1e-13	-0.28	Skin - Not Sun Exposed (Suprapubic)
chr14_54886999_G_A_b38	rs10498471	1.1e-13	-0.28	Skin - Not Sun Exposed (Suprapubic)
chr14_54955193_T_G_b38	rs8009997	1.1e-13	-0.22	Esophagus - Mucosa
chr14_54936490_A_G_b38	rs61224609	1.1e-13	-0.22	Esophagus - Mucosa
chr14_54877161_T_C_b38	rs17128050	1.1e-13	-0.25	Lung
chr14_54897198_C_T_b38	rs79437939	1.2e-13	-0.3	Skin - Sun Exposed (Lower leg)
chr14_54903567_A_G_b38	rs10136972	1.2e-13	-0.2	Skin - Sun Exposed (Lower leg)
chr14_54903622_C_T_b38	rs10137071	1.2e-13	-0.2	Skin - Sun Exposed (Lower leg)
chr14_54904887_C_T_b38	rs3759665	1.2e-13	-0.2	Skin - Sun Exposed (Lower leg)
chr14_54980651_A_G_b38	rs143750335	8.2e-06	-0.44	Brain - Anterior qcingulate cortex (BA24)
chr14_54886469_G_A_b38	rs10139282	1.1e-05	-0.41	Brain - Anterior qcingulate cortex (BA24)
chr14_54886999_G_A_b38	rs10498471	1.1e-05	-0.41	Brain - Anterior qcingulate cortex (BA24)
chr14_54901909_C_T_b38	rs2149482	1.6e-13	-0.2	Skin - Sun Exposed (Lower leg)
chr14_54979835_C_T_b38	rs68065548	1.7e-13	-0.22	Esophagus - Mucosa
chr14_54933494_A_G_b38	rs56164809	1.7e-13	-0.2	Skin - Sun Exposed (Lower leg)
chr14_54869029_A_G_b38	rs10138429	1.7e-13	-0.21	Lung
chr14_54863848_G_GTTGTTTGTTTGT_b38		1.7e-13	-0.24	Lung
chr14_54871603_A_G_b38	rs11850691	2.9e-16	-0.7	Brain - Cerebellar Hemisphere
chr14_55003380_G_A_b38	rs73266074	1.9e-13	-0.25	Lung
chr14_54918435_C_T_b38	rs72715545	1.9e-13	-0.31	Skin - Sun Exposed (Lower leg)
chr14_54879953_C_A_b38	rs28757745	1.1e-05	-0.4	Brain - Anterior qcingulate cortex (BA24)
chr14_54892935_C_T_b38	rs113585929	2e-13	-0.3	Skin - Sun Exposed (Lower leg)
chr14_54892946_G_C_b38	rs112165923	2e-13	-0.3	Skin - Sun Exposed (Lower leg)
chr14_54981264_A_G_b38	rs67571433	2.5e-13	-0.22	Esophagus - Mucosa
chr14_54979290_T_TG_b38	rs141057912	2.6e-13	-0.27	Adipose - Visceral (Omentum)
chr14_54978408_C_A_b38	rs75790544	2.8e-13	-0.27	Adipose - Visceral (Omentum)
chr14_54981957_T_A_b38	rs73266045	2.8e-13	-0.27	Adipose - Visceral (Omentum)
chr14_54988297_T_C_b38	rs17832281	2.8e-13	-0.27	Adipose - Visceral (Omentum)
chr14_54991516_T_C_b38	rs73266060	2.8e-13	-0.27	Adipose - Visceral (Omentum)
chr14_55003380_G_A_b38	rs73266074	2.9e-13	-0.27	Adipose - Visceral (Omentum)
chr14_54979435_C_T_b38	rs66769866	3e-13	-0.22	Esophagus - Mucosa
chr14_54986041_C_G_b38	rs7151670	3e-13	-0.22	Esophagus - Mucosa
chr14_54996151_T_C_b38	rs8022049	3e-13	-0.22	Esophagus - Mucosa
chr14_55008131_T_C_b38	rs34988865	3e-13	-0.22	Esophagus - Mucosa
chr14_54927912_GAT_G_b38	rs10565777	3.3e-13	-0.19	Skin - Sun Exposed (Lower leg)
chr14_54959381_GTCACA_G_b38	rs879851878	3.3e-13	-0.27	Adipose - Visceral (Omentum)
chr14_54917622_T_A_b38	rs1107960	3.5e-13	-0.19	Skin - Sun Exposed (Lower leg)
chr14_55018432_G_T_b38	rs67395322	3.6e-13	-0.22	Esophagus - Mucosa
chr14_54871972_A_T_b38	rs60026945	2.9e-16	-0.7	Brain - Cerebellar Hemisphere
chr14_54887070_T_A_b38	rs28417208	3.8e-13	-0.21	Esophagus - Mucosa
chr14_54919316_C_T_b38	rs17128077	3.8e-13	-0.26	Skin - Not Sun Exposed (Suprapubic)
chr14_54937511_A_G_b38	rs67317740	3.9e-13	-0.27	Adipose - Visceral (Omentum)
chr14_54933810_G_A_b38	rs1187892	1.2e-05	0.26	Brain - Anterior qcingulate cortex (BA24)
chr14_54917286_G_A_b38	rs11628304	4.4e-13	-0.19	Skin - Sun Exposed (Lower leg)
chr14_54959308_AGATCGCTTG_A_b38	rs142951018	6.6e-13	-0.27	Adipose - Visceral (Omentum)
chr14_54897371_T_C_b38	rs73280573	6.6e-13	-0.19	Skin - Sun Exposed (Lower leg)
chr14_54872068_A_T_b38	rs60898202	7.6e-13	-0.23	Lung
chr14_54872067_G_A_b38	rs59093244	7.6e-13	-0.23	Lung
chr14_54886145_C_T_b38	rs10136545	7.7e-13	-0.21	Esophagus - Mucosa
chr14_54863537_A_G_b38	rs8010282	7.8e-13	-0.29	Esophagus - Mucosa
chr14_54872067_G_A_b38	rs59093244	9.7e-13	-0.44	Cells - EBV-transformed lymphocytes
chr14_54872068_A_T_b38	rs60898202	9.7e-13	-0.44	Cells - EBV-transformed lymphocytes
chr14_54881400_C_T_b38	rs3783637	9.7e-13	-0.44	Cells - EBV-transformed lymphocytes
chr14_54875002_A_C_b38	rs10140721	1.1e-12	-0.2	Lung
chr14_54882151_C_T_b38	rs11158026	1.3e-12	-0.19	Skin - Sun Exposed (Lower leg)
chr14_54881400_C_T_b38	rs3783637	1.4e-12	-0.23	Lung
chr14_54976349_G_A_b38	rs57667631	1.6e-12	-0.21	Esophagus - Mucosa
chr14_54886469_G_A_b38	rs10139282	1.7e-12	-0.24	Adipose - Visceral (Omentum)
chr14_54886999_G_A_b38	rs10498471	1.7e-12	-0.24	Adipose - Visceral (Omentum)
chr14_54945026_T_C_b38	rs17253619	1.8e-12	-0.27	Adipose - Visceral (Omentum)
chr14_54912497_T_A_b38	rs8008858	1.9e-12	-0.24	Esophagus - Mucosa
chr14_54912273_C_T_b38	rs8007267	1.9e-12	-0.24	Esophagus - Mucosa
chr14_54886469_G_A_b38	rs10139282	2.1e-12	-0.41	Cells - EBV-transformed lymphocytes
chr14_54886999_G_A_b38	rs10498471	2.1e-12	-0.41	Cells - EBV-transformed lymphocytes
chr14_54872892_A_G_b38	rs200640299	3.4e-16	-0.69	Brain - Cerebellar Hemisphere
chr14_54969606_C_T_b38	rs58055971	2.5e-12	-0.21	Esophagus - Mucosa
chr14_54919316_C_T_b38	rs17128077	1.4e-05	-0.37	Brain - Anterior qcingulate cortex (BA24)
chr14_54939831_A_T_b38	rs28481699	2.9e-12	-0.19	Skin - Sun Exposed (Lower leg)
chr14_54875002_A_C_b38	rs10140721	1.6e-05	-0.39	Brain - Anterior qcingulate cortex (BA24)
chr14_54978414_C_A_b38	rs56335168	3e-12	-0.21	Esophagus - Mucosa
chr14_54982075_C_T_b38	rs8021370	3e-12	-0.21	Esophagus - Mucosa
chr14_54990323_C_T_b38	rs57922954	3e-12	-0.21	Esophagus - Mucosa
chr14_54998835_T_A_b38	rs66820631	3e-12	-0.21	Esophagus - Mucosa
chr14_55003487_C_T_b38	rs113695652	3e-12	-0.21	Esophagus - Mucosa
chr14_55004145_G_C_b38	rs4335711	3e-12	-0.21	Esophagus - Mucosa
chr14_55009993_TG_T_b38	rs11351246	3e-12	-0.21	Esophagus - Mucosa
chr14_54875185_C_T_b38	rs140884539	1.3e-15	-0.68	Brain - Cerebellar Hemisphere
chr14_54896603_G_A_b38	rs10131633	3.2e-12	-0.19	Skin - Sun Exposed (Lower leg)
chr14_54891947_G_A_b38	rs7147286	4.4e-12	-0.19	Skin - Sun Exposed (Lower leg)
chr14_55011638_C_T_b38	rs60028867	4.6e-12	-0.21	Esophagus - Mucosa
chr14_54881109_A_G_b38	rs7155501	2e-05	-0.26	Brain - Anterior qcingulate cortex (BA24)
chr14_54964717_T_C_b38	rs9285583	2.1e-05	-0.27	Brain - Anterior qcingulate cortex (BA24)
chr14_54876349_C_T_b38	rs10146658	1.3e-15	-0.68	Brain - Cerebellar Hemisphere
chr14_54879555_C_G_b38	rs10133650	5.6e-12	-0.18	Skin - Sun Exposed (Lower leg)
chr14_54919316_C_T_b38	rs17128077	5.7e-12	-0.26	Esophagus - Mucosa
chr14_54869641_C_T_b38	rs7141483	2.1e-05	-0.38	Brain - Anterior qcingulate cortex (BA24)
chr14_54869642_A_G_b38	rs7141319	2.1e-05	-0.38	Brain - Anterior qcingulate cortex (BA24)
chr14_54871151_T_G_b38	rs4402455	2.1e-05	-0.38	Brain - Anterior qcingulate cortex (BA24)
chr14_54871932_C_T_b38	rs61039049	2.2e-05	-0.38	Brain - Anterior qcingulate cortex (BA24)
chr14_54873529_G_C_b38	rs142911846	2.2e-05	-0.38	Brain - Anterior qcingulate cortex (BA24)
chr14_54870157_G_T_b38	rs7492600	2.7e-05	-0.38	Brain - Anterior qcingulate cortex (BA24)
chr14_54870245_T_C_b38	rs57575708	2.7e-05	-0.38	Brain - Anterior qcingulate cortex (BA24)
chr14_54870955_T_C_b38	rs10134163	2.7e-05	-0.38	Brain - Anterior qcingulate cortex (BA24)
chr14_54871603_A_G_b38	rs11850691	2.7e-05	-0.38	Brain - Anterior qcingulate cortex (BA24)
chr14_54871972_A_T_b38	rs60026945	2.7e-05	-0.38	Brain - Anterior qcingulate cortex (BA24)
chr14_54946151_T_C_b38	rs7146285	2.9e-05	-0.27	Brain - Anterior qcingulate cortex (BA24)
chr14_54958849_T_C_b38	rs8012152	2.9e-05	-0.27	Brain - Anterior qcingulate cortex (BA24)
chr14_54960318_T_C_b38	rs6572993	2.9e-05	-0.27	Brain - Anterior qcingulate cortex (BA24)
chr14_54960385_C_G_b38	rs6572994	2.9e-05	-0.27	Brain - Anterior qcingulate cortex (BA24)
chr14_54961923_A_G_b38	rs3783643	2.9e-05	-0.27	Brain - Anterior qcingulate cortex (BA24)
chr14_54961998_A_G_b38	rs3783644	2.9e-05	-0.27	Brain - Anterior qcingulate cortex (BA24)
chr14_54948983_T_C_b38	rs8005471	2.9e-05	-0.27	Brain - Anterior qcingulate cortex (BA24)
chr14_54949104_C_T_b38	rs8004402	2.9e-05	-0.27	Brain - Anterior qcingulate cortex (BA24)
chr14_54952952_C_T_b38	rs8006977	2.9e-05	-0.27	Brain - Anterior qcingulate cortex (BA24)
chr14_54950498_C_G_b38	rs6572992	3.1e-05	-0.27	Brain - Anterior qcingulate cortex (BA24)
chr14_54939831_A_T_b38	rs28481699	3.8e-05	-0.26	Brain - Anterior qcingulate cortex (BA24)
chr14_54973039_TTA_T_b38	rs3074190	3.9e-05	-0.27	Brain - Anterior qcingulate cortex (BA24)
chr14_54915395_A_G_b38	rs8006363	6.3e-12	-0.24	Esophagus - Mucosa
chr14_54974923_C_A_b38	rs7159933	3.9e-05	-0.27	Brain - Anterior qcingulate cortex (BA24)
chr14_54978028_G_A_b38	rs7157085	3.9e-05	-0.27	Brain - Anterior qcingulate cortex (BA24)
chr14_54986588_A_G_b38	rs8018800	3.9e-05	-0.27	Brain - Anterior qcingulate cortex (BA24)
chr14_54881400_C_T_b38	rs3783637	7e-12	-0.24	Adipose - Visceral (Omentum)
chr14_54961923_A_G_b38	rs3783643	7e-12	-0.18	Skin - Sun Exposed (Lower leg)
chr14_54961998_A_G_b38	rs3783644	7e-12	-0.18	Skin - Sun Exposed (Lower leg)
chr14_54886469_G_A_b38	rs10139282	7e-12	-0.25	Esophagus - Muscularis
chr14_54886999_G_A_b38	rs10498471	7e-12	-0.25	Esophagus - Muscularis
chr14_54869641_C_T_b38	rs7141483	7.1e-12	-0.38	Cells - EBV-transformed lymphocytes
chr14_54869642_A_G_b38	rs7141319	7.1e-12	-0.38	Cells - EBV-transformed lymphocytes
chr14_54871151_T_G_b38	rs4402455	7.1e-12	-0.38	Cells - EBV-transformed lymphocytes
chr14_54883978_A_G_b38	rs8004018	7.1e-12	-0.38	Cells - EBV-transformed lymphocytes
chr14_54986751_C_T_b38	rs8019220	3.9e-05	-0.27	Brain - Anterior qcingulate cortex (BA24)
chr14_54992853_C_T_b38	rs72715573	3.9e-05	-0.27	Brain - Anterior qcingulate cortex (BA24)
chr14_54994595_T_C_b38	rs9805952	3.9e-05	-0.27	Brain - Anterior qcingulate cortex (BA24)
chr14_54995292_G_T_b38	rs10150110	3.9e-05	-0.27	Brain - Anterior qcingulate cortex (BA24)
chr14_54863848_G_GTTGTTTGTTTGT_b38		7.7e-12	-0.27	Skin - Not Sun Exposed (Suprapubic)
chr14_54948983_T_C_b38	rs8005471	7.8e-12	-0.18	Skin - Sun Exposed (Lower leg)
chr14_54949104_C_T_b38	rs8004402	7.8e-12	-0.18	Skin - Sun Exposed (Lower leg)
chr14_54872067_G_A_b38	rs59093244	8.2e-12	-0.24	Adipose - Visceral (Omentum)
chr14_54872068_A_T_b38	rs60898202	8.2e-12	-0.24	Adipose - Visceral (Omentum)
chr14_54909126_T_G_b38	rs10143038	8.2e-12	-0.24	Esophagus - Mucosa
chr14_54995381_C_CTTCT_b38	rs34670443	3.9e-05	-0.27	Brain - Anterior qcingulate cortex (BA24)
chr14_54996731_T_TAA_b38	rs34843510	3.9e-05	-0.27	Brain - Anterior qcingulate cortex (BA24)
chr14_55004157_A_G_b38	rs7153937	3.9e-05	-0.27	Brain - Anterior qcingulate cortex (BA24)
chr14_55005265_C_G_b38	rs2840268	3.9e-05	-0.27	Brain - Anterior qcingulate cortex (BA24)
chr14_54875443_T_C_b38	rs10220344	8.5e-12	-0.18	Skin - Sun Exposed (Lower leg)
chr14_55005673_A_C_b38	rs2183085	3.9e-05	-0.27	Brain - Anterior qcingulate cortex (BA24)
chr14_55007182_T_C_b38	rs9323275	3.9e-05	-0.27	Brain - Anterior qcingulate cortex (BA24)
chr14_54869641_C_T_b38	rs7141483	9.7e-12	-0.23	Adipose - Visceral (Omentum)
chr14_54869642_A_G_b38	rs7141319	9.7e-12	-0.23	Adipose - Visceral (Omentum)
chr14_54871151_T_G_b38	rs4402455	9.7e-12	-0.23	Adipose - Visceral (Omentum)
chr14_54973039_TTA_T_b38	rs3074190	1e-11	-0.18	Skin - Sun Exposed (Lower leg)
chr14_54974923_C_A_b38	rs7159933	1e-11	-0.18	Skin - Sun Exposed (Lower leg)
chr14_54863848_G_GTTGTTTGTTTGT_b38		1e-11	-0.29	Esophagus - Mucosa
chr14_54880055_C_T_b38	rs28542181	1.1e-11	-0.22	Adipose - Visceral (Omentum)
chr14_54877297_T_C_b38	rs12147422	1.3e-15	-0.68	Brain - Cerebellar Hemisphere
chr14_54945026_T_C_b38	rs17253619	1.1e-11	-0.31	Thyroid
chr14_54918780_G_A_b38	rs72715546	1.1e-11	-0.26	Skin - Sun Exposed (Lower leg)
chr14_54885275_A_T_b38	rs72713476	1.1e-11	-0.34	Skin - Sun Exposed (Lower leg)
chr14_54883978_A_G_b38	rs8004018	1.1e-11	-0.22	Adipose - Visceral (Omentum)
chr14_54863537_A_G_b38	rs8010282	1.1e-11	-0.23	Adipose - Visceral (Omentum)
chr14_54870157_G_T_b38	rs7492600	1.1e-11	-0.23	Adipose - Visceral (Omentum)
chr14_54870245_T_C_b38	rs57575708	1.1e-11	-0.23	Adipose - Visceral (Omentum)
chr14_54870935_G_A_b38	rs10145097	1.1e-11	-0.23	Adipose - Visceral (Omentum)
chr14_54870955_T_C_b38	rs10134163	1.1e-11	-0.23	Adipose - Visceral (Omentum)
chr14_54871603_A_G_b38	rs11850691	1.1e-11	-0.23	Adipose - Visceral (Omentum)
chr14_54871972_A_T_b38	rs60026945	1.1e-11	-0.23	Adipose - Visceral (Omentum)
chr14_54872892_A_G_b38	rs200640299	1.1e-11	-0.23	Adipose - Visceral (Omentum)
chr14_54872984_A_G_b38	rs201393623	1.1e-11	-0.23	Adipose - Visceral (Omentum)
chr14_55007880_C_T_b38	rs17128120	3.9e-05	-0.27	Brain - Anterior qcingulate cortex (BA24)
chr14_54882119_C_G_b38	rs3825611	1.2e-11	-0.37	Cells - EBV-transformed lymphocytes
chr14_54869720_C_T_b38	rs2183082	1.2e-11	-0.18	Skin - Sun Exposed (Lower leg)
chr14_54870033_A_G_b38	rs2183081	1.2e-11	-0.18	Skin - Sun Exposed (Lower leg)
chr14_54885803_T_C_b38	rs3783640	1.3e-11	-0.18	Skin - Sun Exposed (Lower leg)
chr14_54952952_C_T_b38	rs8006977	1.4e-11	-0.18	Skin - Sun Exposed (Lower leg)
chr14_55010065_T_C_b38	rs6572997	3.9e-05	-0.27	Brain - Anterior qcingulate cortex (BA24)
chr14_54960318_T_C_b38	rs6572993	1.4e-11	-0.18	Skin - Sun Exposed (Lower leg)
chr14_54960385_C_G_b38	rs6572994	1.4e-11	-0.18	Skin - Sun Exposed (Lower leg)
chr14_55011884_C_T_b38	rs10139354	3.9e-05	-0.27	Brain - Anterior qcingulate cortex (BA24)
chr14_54878183_C_T_b38	rs28477407	1.3e-15	-0.68	Brain - Cerebellar Hemisphere
chr14_54964717_T_C_b38	rs9285583	1.5e-11	-0.18	Skin - Sun Exposed (Lower leg)
chr14_55003587_C_CTA_b38		1.5e-11	-0.21	Lung
chr14_54868750_T_C_b38	rs12323905	1.5e-11	-0.18	Skin - Sun Exposed (Lower leg)
chr14_54885275_A_T_b38	rs72713476	1.5e-11	-0.3	Adipose - Visceral (Omentum)
chr14_54959381_GTCACA_G_b38	rs879851878	4e-05	-0.39	Brain - Anterior qcingulate cortex (BA24)
chr14_54946151_T_C_b38	rs7146285	1.6e-11	-0.18	Skin - Sun Exposed (Lower leg)
chr14_54958849_T_C_b38	rs8012152	1.6e-11	-0.18	Skin - Sun Exposed (Lower leg)
chr14_54869559_C_T_b38	rs7141433	1.6e-11	-0.43	Cells - EBV-transformed lymphocytes
chr14_54870411_C_T_b38	rs73280512	1.6e-11	-0.43	Cells - EBV-transformed lymphocytes
chr14_54877161_T_C_b38	rs17128050	1.6e-11	-0.43	Cells - EBV-transformed lymphocytes
chr14_54927912_GAT_G_b38	rs10565777	4.9e-05	-0.26	Brain - Anterior qcingulate cortex (BA24)
chr14_54955876_C_CTTCAGA_b38	rs140324706	5.1e-05	-0.27	Brain - Anterior qcingulate cortex (BA24)
chr14_54901362_C_CT_b38	rs150565713	1.6e-11	-0.31	Thyroid
chr14_54980651_A_G_b38	rs143750335	1.7e-11	-0.31	Thyroid
chr14_54950498_C_G_b38	rs6572992	1.7e-11	-0.18	Skin - Sun Exposed (Lower leg)
chr14_54897291_T_TC_b38	rs137858315	1.8e-11	-0.23	Esophagus - Mucosa
chr14_54869559_C_T_b38	rs7141433	1.8e-11	-0.26	Skin - Sun Exposed (Lower leg)
chr14_54870411_C_T_b38	rs73280512	1.8e-11	-0.26	Skin - Sun Exposed (Lower leg)
chr14_54877161_T_C_b38	rs17128050	1.8e-11	-0.26	Skin - Sun Exposed (Lower leg)
chr14_54960502_C_A_b38	rs117070457	5.6e-05	-0.58	Brain - Anterior qcingulate cortex (BA24)
chr14_54871932_C_T_b38	rs61039049	1.9e-11	-0.22	Adipose - Visceral (Omentum)
chr14_54873529_G_C_b38	rs142911846	1.9e-11	-0.22	Adipose - Visceral (Omentum)
chr14_54875185_C_T_b38	rs140884539	1.9e-11	-0.22	Adipose - Visceral (Omentum)
chr14_54876349_C_T_b38	rs10146658	1.9e-11	-0.22	Adipose - Visceral (Omentum)
chr14_54877297_T_C_b38	rs12147422	1.9e-11	-0.22	Adipose - Visceral (Omentum)
chr14_54878183_C_T_b38	rs28477407	1.9e-11	-0.22	Adipose - Visceral (Omentum)
chr14_54879352_C_T_b38	rs10133449	1.9e-11	-0.22	Adipose - Visceral (Omentum)
chr14_54879655_A_G_b38	rs61702394	1.9e-11	-0.22	Adipose - Visceral (Omentum)
chr14_54879953_C_A_b38	rs28757745	1.9e-11	-0.22	Adipose - Visceral (Omentum)
chr14_54881655_G_A_b38	rs3783638	1.9e-11	-0.22	Adipose - Visceral (Omentum)
chr14_54882385_T_C_b38	rs11158027	1.9e-11	-0.22	Adipose - Visceral (Omentum)
chr14_54882540_C_T_b38	rs10873086	1.9e-11	-0.22	Adipose - Visceral (Omentum)
chr14_54883948_G_T_b38	rs8004445	1.9e-11	-0.22	Adipose - Visceral (Omentum)
chr14_55003587_C_CTA_b38		5.7e-05	-0.37	Brain - Anterior qcingulate cortex (BA24)
chr14_54874022_T_C_b38	rs80200535	2.2e-11	-0.18	Skin - Sun Exposed (Lower leg)
chr14_54874138_G_A_b38	rs79159412	2.2e-11	-0.18	Skin - Sun Exposed (Lower leg)
chr14_54896603_G_A_b38	rs10131633	6.1e-05	-0.26	Brain - Anterior qcingulate cortex (BA24)
chr14_54986751_C_T_b38	rs8019220	2.2e-11	-0.18	Skin - Sun Exposed (Lower leg)
chr14_54992853_C_T_b38	rs72715573	2.2e-11	-0.18	Skin - Sun Exposed (Lower leg)
chr14_54996731_T_TAA_b38	rs34843510	2.2e-11	-0.18	Skin - Sun Exposed (Lower leg)
chr14_54945026_T_C_b38	rs17253619	2.2e-11	-0.28	Skin - Sun Exposed (Lower leg)
chr14_54880055_C_T_b38	rs28542181	2.3e-11	-0.36	Cells - EBV-transformed lymphocytes
chr14_54881109_A_G_b38	rs7155501	2.3e-11	-0.18	Skin - Sun Exposed (Lower leg)
chr14_54893485_T_C_b38	rs3783642	2.3e-11	-0.17	Skin - Sun Exposed (Lower leg)
chr14_54933494_A_G_b38	rs56164809	6.2e-05	-0.26	Brain - Anterior qcingulate cortex (BA24)
chr14_54947007_G_C_b38	rs8013521	6.2e-05	-0.26	Brain - Anterior qcingulate cortex (BA24)
chr14_54891947_G_A_b38	rs7147286	6.3e-05	-0.26	Brain - Anterior qcingulate cortex (BA24)
chr14_54906952_A_G_b38	rs2878172	6.8e-05	-0.24	Brain - Anterior qcingulate cortex (BA24)
chr14_54986588_A_G_b38	rs8018800	2.4e-11	-0.18	Skin - Sun Exposed (Lower leg)
chr14_54994595_T_C_b38	rs9805952	2.4e-11	-0.18	Skin - Sun Exposed (Lower leg)
chr14_54995292_G_T_b38	rs10150110	2.4e-11	-0.18	Skin - Sun Exposed (Lower leg)
chr14_54995381_C_CTTCT_b38	rs34670443	2.4e-11	-0.18	Skin - Sun Exposed (Lower leg)
chr14_54875002_A_C_b38	rs10140721	2.4e-11	-0.24	Esophagus - Muscularis
chr14_54959308_AGATCGCTTG_A_b38	rs142951018	2.4e-11	-0.27	Skin - Sun Exposed (Lower leg)
chr14_54871932_C_T_b38	rs61039049	2.7e-11	-0.24	Esophagus - Muscularis
chr14_54873529_G_C_b38	rs142911846	2.7e-11	-0.24	Esophagus - Muscularis
chr14_54875185_C_T_b38	rs140884539	2.7e-11	-0.24	Esophagus - Muscularis
chr14_54876349_C_T_b38	rs10146658	2.7e-11	-0.24	Esophagus - Muscularis
chr14_54877297_T_C_b38	rs12147422	2.7e-11	-0.24	Esophagus - Muscularis
chr14_54878183_C_T_b38	rs28477407	2.7e-11	-0.24	Esophagus - Muscularis
chr14_54879352_C_T_b38	rs10133449	2.7e-11	-0.24	Esophagus - Muscularis
chr14_54879655_A_G_b38	rs61702394	2.7e-11	-0.24	Esophagus - Muscularis
chr14_54881655_G_A_b38	rs3783638	2.7e-11	-0.24	Esophagus - Muscularis
chr14_54882119_C_G_b38	rs3825611	2.7e-11	-0.24	Esophagus - Muscularis
chr14_54882385_T_C_b38	rs11158027	2.7e-11	-0.24	Esophagus - Muscularis
chr14_54882540_C_T_b38	rs10873086	2.7e-11	-0.24	Esophagus - Muscularis
chr14_54883948_G_T_b38	rs8004445	2.7e-11	-0.24	Esophagus - Muscularis
chr14_54902268_G_C_b38	rs2183080	2.8e-11	-0.3	Thyroid
chr14_54903403_C_T_b38	rs66989494	2.8e-11	-0.3	Thyroid
chr14_54882119_C_G_b38	rs3825611	2.9e-11	-0.22	Adipose - Visceral (Omentum)
chr14_54870157_G_T_b38	rs7492600	2.9e-11	-0.24	Esophagus - Muscularis
chr14_54870935_G_A_b38	rs10145097	2.9e-11	-0.24	Esophagus - Muscularis
chr14_54870955_T_C_b38	rs10134163	2.9e-11	-0.24	Esophagus - Muscularis
chr14_54871603_A_G_b38	rs11850691	2.9e-11	-0.24	Esophagus - Muscularis
chr14_54871972_A_T_b38	rs60026945	2.9e-11	-0.24	Esophagus - Muscularis
chr14_54872892_A_G_b38	rs200640299	2.9e-11	-0.24	Esophagus - Muscularis
chr14_54870245_T_C_b38	rs57575708	2.9e-11	-0.24	Esophagus - Muscularis
chr14_54872984_A_G_b38	rs201393623	2.9e-11	-0.24	Esophagus - Muscularis
chr14_54980651_A_G_b38	rs143750335	2.9e-11	-0.26	Adipose - Visceral (Omentum)
chr14_54879352_C_T_b38	rs10133449	1.3e-15	-0.68	Brain - Cerebellar Hemisphere
chr14_54879655_A_G_b38	rs61702394	1.3e-15	-0.68	Brain - Cerebellar Hemisphere
chr14_54868344_C_G_b38	rs2183084	3e-11	-0.18	Skin - Sun Exposed (Lower leg)
chr14_55005265_C_G_b38	rs2840268	3e-11	-0.18	Skin - Sun Exposed (Lower leg)
chr14_55005673_A_C_b38	rs2183085	3e-11	-0.18	Skin - Sun Exposed (Lower leg)
chr14_54945026_T_C_b38	rs17253619	3e-11	-0.45	Cells - EBV-transformed lymphocytes
chr14_54879953_C_A_b38	rs28757745	3.1e-11	-0.24	Esophagus - Muscularis
chr14_54879953_C_A_b38	rs28757745	1.3e-15	-0.68	Brain - Cerebellar Hemisphere
chr14_54937511_A_G_b38	rs67317740	3.3e-11	-0.27	Skin - Sun Exposed (Lower leg)
chr14_54914178_T_C_b38	rs10149103	3.4e-11	-0.23	Esophagus - Mucosa
chr14_54959308_AGATCGCTTG_A_b38	rs142951018	7e-05	-0.37	Brain - Anterior qcingulate cortex (BA24)
chr14_54881400_C_T_b38	rs3783637	7.2e-05	-0.37	Brain - Anterior qcingulate cortex (BA24)
chr14_54897371_T_C_b38	rs73280573	8.7e-05	-0.26	Brain - Anterior qcingulate cortex (BA24)
chr14_54917622_T_A_b38	rs1107960	8.8e-05	-0.26	Brain - Anterior qcingulate cortex (BA24)
chr14_54978408_C_A_b38	rs75790544	8.9e-05	-0.37	Brain - Anterior qcingulate cortex (BA24)
chr14_54979290_T_TG_b38	rs141057912	8.9e-05	-0.37	Brain - Anterior qcingulate cortex (BA24)
chr14_54981957_T_A_b38	rs73266045	8.9e-05	-0.37	Brain - Anterior qcingulate cortex (BA24)
chr14_54988297_T_C_b38	rs17832281	8.9e-05	-0.37	Brain - Anterior qcingulate cortex (BA24)
chr14_54991516_T_C_b38	rs73266060	8.9e-05	-0.37	Brain - Anterior qcingulate cortex (BA24)
chr14_54917286_G_A_b38	rs11628304	9.1e-05	-0.26	Brain - Anterior qcingulate cortex (BA24)
chr14_54937511_A_G_b38	rs67317740	9.3e-05	-0.37	Brain - Anterior qcingulate cortex (BA24)
chr14_54881109_A_G_b38	rs7155501	3.6e-11	-0.18	Esophagus - Mucosa
chr14_55004157_A_G_b38	rs7153937	3.8e-11	-0.18	Skin - Sun Exposed (Lower leg)
chr14_55007880_C_T_b38	rs17128120	3.8e-11	-0.18	Skin - Sun Exposed (Lower leg)
chr14_55010065_T_C_b38	rs6572997	3.8e-11	-0.18	Skin - Sun Exposed (Lower leg)
chr14_55011884_C_T_b38	rs10139354	3.8e-11	-0.18	Skin - Sun Exposed (Lower leg)
chr14_54880055_C_T_b38	rs28542181	1.3e-15	-0.68	Brain - Cerebellar Hemisphere
chr14_54881655_G_A_b38	rs3783638	1.3e-15	-0.68	Brain - Cerebellar Hemisphere
chr14_54882385_T_C_b38	rs11158027	1.3e-15	-0.68	Brain - Cerebellar Hemisphere
chr14_54880055_C_T_b38	rs28542181	3.9e-11	-0.24	Esophagus - Muscularis
chr14_55007182_T_C_b38	rs9323275	4e-11	-0.18	Skin - Sun Exposed (Lower leg)
chr14_54918435_C_T_b38	rs72715545	4.1e-11	-0.3	Thyroid
chr14_54834776_G_A_b38	rs57875940	2.7e-12	0.43	Brain - Nucleus accumbens (basal ganglia)
chr14_54869641_C_T_b38	rs7141483	4.2e-11	-0.24	Esophagus - Muscularis
chr14_54869642_A_G_b38	rs7141319	4.2e-11	-0.24	Esophagus - Muscularis
chr14_54871151_T_G_b38	rs4402455	4.2e-11	-0.24	Esophagus - Muscularis
chr14_54883978_A_G_b38	rs8004018	4.2e-11	-0.24	Esophagus - Muscularis
chr14_54882540_C_T_b38	rs10873086	1.3e-15	-0.68	Brain - Cerebellar Hemisphere
chr14_54933810_G_A_b38	rs1187892	4.4e-11	0.18	Esophagus - Mucosa
chr14_54907585_T_C_b38	rs113334991	4.5e-11	-0.3	Thyroid
chr14_54907591_C_T_b38	rs112700866	4.5e-11	-0.3	Thyroid
chr14_54883948_G_T_b38	rs8004445	1.3e-15	-0.68	Brain - Cerebellar Hemisphere
chr14_54871932_C_T_b38	rs61039049	1.4e-15	-0.68	Brain - Cerebellar Hemisphere
chr14_54873529_G_C_b38	rs142911846	1.4e-15	-0.68	Brain - Cerebellar Hemisphere
chr14_54986696_T_A_b38	rs67945588	4.6e-15	0.4	Whole Blood
chr14_54882119_C_G_b38	rs3825611	1.2e-14	-0.65	Brain - Cerebellar Hemisphere
chr14_54886469_G_A_b38	rs10139282	2.3e-14	-0.66	Brain - Cerebellar Hemisphere
chr14_54898663_A_G_b38	rs8018688	4.8e-11	-0.22	Esophagus - Mucosa
chr14_54886999_G_A_b38	rs10498471	2.3e-14	-0.66	Brain - Cerebellar Hemisphere
chr14_54960502_C_A_b38	rs117070457	2.6e-14	-0.45	Whole Blood
chr14_54870245_T_C_b38	rs57575708	5.2e-11	-0.36	Cells - EBV-transformed lymphocytes
chr14_54870935_G_A_b38	rs10145097	5.2e-11	-0.36	Cells - EBV-transformed lymphocytes
chr14_54871932_C_T_b38	rs61039049	5.2e-11	-0.36	Cells - EBV-transformed lymphocytes
chr14_54872984_A_G_b38	rs201393623	5.2e-11	-0.36	Cells - EBV-transformed lymphocytes
chr14_54876349_C_T_b38	rs10146658	5.2e-11	-0.36	Cells - EBV-transformed lymphocytes
chr14_54877297_T_C_b38	rs12147422	5.2e-11	-0.36	Cells - EBV-transformed lymphocytes
chr14_54879352_C_T_b38	rs10133449	5.2e-11	-0.36	Cells - EBV-transformed lymphocytes
chr14_54879655_A_G_b38	rs61702394	5.2e-11	-0.36	Cells - EBV-transformed lymphocytes
chr14_54879953_C_A_b38	rs28757745	5.2e-11	-0.36	Cells - EBV-transformed lymphocytes
chr14_54882540_C_T_b38	rs10873086	5.2e-11	-0.36	Cells - EBV-transformed lymphocytes
chr14_54870157_G_T_b38	rs7492600	5.2e-11	-0.36	Cells - EBV-transformed lymphocytes
chr14_54870955_T_C_b38	rs10134163	5.2e-11	-0.36	Cells - EBV-transformed lymphocytes
chr14_54871603_A_G_b38	rs11850691	5.2e-11	-0.36	Cells - EBV-transformed lymphocytes
chr14_54871972_A_T_b38	rs60026945	5.2e-11	-0.36	Cells - EBV-transformed lymphocytes
chr14_54872892_A_G_b38	rs200640299	5.2e-11	-0.36	Cells - EBV-transformed lymphocytes
chr14_54873529_G_C_b38	rs142911846	5.2e-11	-0.36	Cells - EBV-transformed lymphocytes
chr14_54875185_C_T_b38	rs140884539	5.2e-11	-0.36	Cells - EBV-transformed lymphocytes
chr14_54878183_C_T_b38	rs28477407	5.2e-11	-0.36	Cells - EBV-transformed lymphocytes
chr14_54881655_G_A_b38	rs3783638	5.2e-11	-0.36	Cells - EBV-transformed lymphocytes
chr14_54882385_T_C_b38	rs11158027	5.2e-11	-0.36	Cells - EBV-transformed lymphocytes
chr14_54883948_G_T_b38	rs8004445	5.2e-11	-0.36	Cells - EBV-transformed lymphocytes
chr14_54795066_G_T_b38	rs117693003	4.9e-14	-0.46	Whole Blood
chr14_54801576_T_C_b38	rs117255495	7.2e-14	-0.39	Whole Blood
chr14_54869029_A_G_b38	rs10138429	7.4e-14	-0.63	Brain - Cerebellar Hemisphere
chr14_54869641_C_T_b38	rs7141483	1.5e-13	-0.64	Brain - Cerebellar Hemisphere
chr14_54869029_A_G_b38	rs10138429	5.8e-11	-0.23	Esophagus - Muscularis
chr14_54834776_G_A_b38	rs57875940	4e-07	0.3	Brain - Caudate (basal ganglia)
chr14_54816372_AT_A_b38	rs35610126	8.4e-06	0.28	Brain - Caudate (basal ganglia)
chr14_54843774_G_A_b38	rs841	1.2e-06	0.27	Brain - Caudate (basal ganglia)
chr14_54872067_G_A_b38	rs59093244	6.1e-11	-0.25	Skin - Sun Exposed (Lower leg)
chr14_54872068_A_T_b38	rs60898202	6.1e-11	-0.25	Skin - Sun Exposed (Lower leg)
chr14_54881400_C_T_b38	rs3783637	6.1e-11	-0.25	Skin - Sun Exposed (Lower leg)
chr14_54844851_C_T_b38	rs752688	1.9e-06	0.27	Brain - Caudate (basal ganglia)
chr14_54848231_G_T_b38	rs72713467	1.9e-06	0.27	Brain - Caudate (basal ganglia)
chr14_54885323_T_C_b38	rs72713477	1.9e-06	0.27	Brain - Caudate (basal ganglia)
chr14_54830325_G_T_b38	rs72713460	2.7e-06	0.27	Brain - Caudate (basal ganglia)
chr14_54897451_G_A_b38	rs112159692	6.9e-11	-0.29	Thyroid
chr14_54937511_A_G_b38	rs67317740	6.9e-11	-0.29	Thyroid
chr14_54869642_A_G_b38	rs7141319	1.5e-13	-0.64	Brain - Cerebellar Hemisphere
chr14_54903962_C_A_b38	rs3759663	6.8e-06	0.27	Brain - Caudate (basal ganglia)
chr14_54978028_G_A_b38	rs7157085	7.4e-11	-0.17	Skin - Sun Exposed (Lower leg)
chr14_54775618_A_G_b38	rs10144632	7.5e-11	-0.19	Skin - Sun Exposed (Lower leg)
chr14_54869641_C_T_b38	rs7141483	7.8e-11	-0.25	Esophagus - Mucosa
chr14_54869642_A_G_b38	rs7141319	7.8e-11	-0.25	Esophagus - Mucosa
chr14_54871151_T_G_b38	rs4402455	7.8e-11	-0.25	Esophagus - Mucosa
chr14_54883978_A_G_b38	rs8004018	7.8e-11	-0.25	Esophagus - Mucosa
chr14_54871151_T_G_b38	rs4402455	1.5e-13	-0.64	Brain - Cerebellar Hemisphere
chr14_54891053_C_T_b38	rs8003903	8.5e-11	-0.29	Thyroid
chr14_54892935_C_T_b38	rs113585929	8.5e-11	-0.29	Thyroid
chr14_54892946_G_C_b38	rs112165923	8.5e-11	-0.29	Thyroid
chr14_54775527_T_G_b38	rs17127934	8.6e-11	-0.19	Skin - Sun Exposed (Lower leg)
chr14_54938674_C_T_b38	rs72715557	1.8e-13	-0.45	Whole Blood
chr14_54959381_GTCACA_G_b38	rs879851878	9.1e-11	-0.44	Cells - EBV-transformed lymphocytes
chr14_54875002_A_C_b38	rs10140721	2e-13	-0.62	Brain - Cerebellar Hemisphere
chr14_54908695_C_G_b38	rs112756433	3.7e-13	0.43	Whole Blood
chr14_54959308_AGATCGCTTG_A_b38	rs142951018	1.1e-10	-0.29	Thyroid
chr14_54883978_A_G_b38	rs8004018	4.4e-13	-0.62	Brain - Cerebellar Hemisphere
chr14_54979258_C_T_b38	rs72715566	2.4e-12	0.43	Whole Blood
chr14_54891053_C_T_b38	rs8003903	1.1e-10	-0.41	Spleen
chr14_54892935_C_T_b38	rs113585929	1.1e-10	-0.41	Spleen
chr14_54892946_G_C_b38	rs112165923	1.1e-10	-0.41	Spleen
chr14_54863537_A_G_b38	rs8010282	2.9e-12	-0.61	Brain - Cerebellar Hemisphere
chr14_54863848_G_GTTGTTTGTTTGT_b38		1.2e-10	-0.23	Adipose - Visceral (Omentum)
chr14_54891947_G_A_b38	rs7147286	3e-12	-0.16	Whole Blood
chr14_54945026_T_C_b38	rs17253619	1.2e-10	-0.28	Heart - Left Ventricle
chr14_54831768_A_T_b38	rs36038943	5.6e-12	0.3	Whole Blood
chr14_54945026_T_C_b38	rs17253619	1.3e-10	-0.27	Skin - Not Sun Exposed (Suprapubic)
chr14_54863848_G_GTTGTTTGTTTGT_b38		8.4e-12	-0.62	Brain - Cerebellar Hemisphere
chr14_54941978_C_T_b38	rs12147796	1.3e-10	-0.18	Skin - Sun Exposed (Lower leg)
chr14_54978408_C_A_b38	rs75790544	1.3e-10	-0.44	Cells - EBV-transformed lymphocytes
chr14_54981957_T_A_b38	rs73266045	1.3e-10	-0.44	Cells - EBV-transformed lymphocytes
chr14_54988297_T_C_b38	rs17832281	1.3e-10	-0.44	Cells - EBV-transformed lymphocytes
chr14_54991516_T_C_b38	rs73266060	1.3e-10	-0.44	Cells - EBV-transformed lymphocytes
chr14_54988297_T_C_b38	rs17832281	1.3e-10	-0.29	Thyroid
chr14_54991516_T_C_b38	rs73266060	1.3e-10	-0.29	Thyroid
chr14_54978408_C_A_b38	rs75790544	1.3e-10	-0.29	Thyroid
chr14_54981957_T_A_b38	rs73266045	1.3e-10	-0.29	Thyroid
chr14_54894743_CAA_C_b38	rs10545051	1.4e-10	-0.21	Esophagus - Mucosa
chr14_54897451_G_A_b38	rs112159692	1.5e-10	-0.41	Spleen
chr14_54896603_G_A_b38	rs10131633	1.1e-11	-0.16	Whole Blood
chr14_54882119_C_G_b38	rs3825611	1.6e-10	-0.25	Esophagus - Mucosa
chr14_54863346_C_T_b38	rs150825385	1.6e-05	0.27	Brain - Caudate (basal ganglia)
chr14_54873593_G_A_b38	rs146123422	1.9e-06	0.26	Brain - Caudate (basal ganglia)
chr14_54842834_G_A_b38	rs76009965	1.6e-10	-0.63	Esophagus - Mucosa
chr14_54859105_C_T_b38	rs17128028	1.6e-10	-0.63	Esophagus - Mucosa
chr14_54959381_GTCACA_G_b38	rs879851878	1.6e-10	-0.28	Thyroid
chr14_54901362_C_CT_b38	rs150565713	1.7e-10	-0.41	Spleen
chr14_54935064_T_C_b38	rs11846809	1.7e-10	-0.16	Skin - Sun Exposed (Lower leg)
chr14_54903622_C_T_b38	rs10137071	1.7e-10	-0.18	Skin - Not Sun Exposed (Suprapubic)
chr14_54904887_C_T_b38	rs3759665	1.7e-10	-0.18	Skin - Not Sun Exposed (Suprapubic)
chr14_54919316_C_T_b38	rs17128077	1.1e-11	-0.56	Brain - Cerebellar Hemisphere
chr14_54897198_C_T_b38	rs79437939	1.7e-10	-0.29	Thyroid
chr14_54897371_T_C_b38	rs73280573	1.4e-11	-0.16	Whole Blood
chr14_54959381_GTCACA_G_b38	rs879851878	1.4e-11	-0.65	Brain - Cerebellar Hemisphere
chr14_54823334_G_C_b38	rs78925712	1.7e-10	-0.66	Esophagus - Mucosa
chr14_54834000_C_G_b38	rs10145336	1.7e-10	-0.66	Esophagus - Mucosa
chr14_54937511_A_G_b38	rs67317740	1.5e-11	-0.65	Brain - Cerebellar Hemisphere
chr14_54903567_A_G_b38	rs10136972	1.8e-10	-0.18	Skin - Not Sun Exposed (Suprapubic)
chr14_54937511_A_G_b38	rs67317740	1.8e-10	-0.43	Cells - EBV-transformed lymphocytes
chr14_54959308_AGATCGCTTG_A_b38	rs142951018	1.8e-10	-0.43	Cells - EBV-transformed lymphocytes
chr14_54886469_G_A_b38	rs10139282	1.9e-10	-0.37	Spleen
chr14_54886999_G_A_b38	rs10498471	1.9e-10	-0.37	Spleen
chr14_54959381_GTCACA_G_b38	rs879851878	1.9e-10	-0.26	Skin - Sun Exposed (Lower leg)
chr14_54833660_C_T_b38	rs7148266	2e-06	0.26	Brain - Caudate (basal ganglia)
chr14_54979290_T_TG_b38	rs141057912	2.1e-10	-0.28	Thyroid
chr14_54959308_AGATCGCTTG_A_b38	rs142951018	2.4e-11	-0.64	Brain - Cerebellar Hemisphere
chr14_54897198_C_T_b38	rs79437939	2.2e-10	-0.4	Spleen
chr14_54973039_TTA_T_b38	rs3074190	2.9e-11	-0.15	Whole Blood
chr14_55017492_A_G_b38	rs10148100	2.3e-10	-0.17	Skin - Sun Exposed (Lower leg)
chr14_54837291_G_A_b38	rs2057368	2e-06	0.26	Brain - Caudate (basal ganglia)
chr14_54837343_G_A_b38	rs2057369	2e-06	0.26	Brain - Caudate (basal ganglia)
chr14_54939405_A_G_b38	rs10140164	2.4e-10	-0.16	Skin - Sun Exposed (Lower leg)
chr14_54988297_T_C_b38	rs17832281	2.4e-10	-0.25	Skin - Sun Exposed (Lower leg)
chr14_54991516_T_C_b38	rs73266060	2.4e-10	-0.25	Skin - Sun Exposed (Lower leg)
chr14_54978408_C_A_b38	rs75790544	2.4e-10	-0.25	Skin - Sun Exposed (Lower leg)
chr14_54981957_T_A_b38	rs73266045	2.4e-10	-0.25	Skin - Sun Exposed (Lower leg)
chr14_54901909_C_T_b38	rs2149482	2.5e-10	-0.17	Skin - Not Sun Exposed (Suprapubic)
chr14_55003380_G_A_b38	rs73266074	2.5e-10	-0.44	Cells - EBV-transformed lymphocytes
chr14_54875002_A_C_b38	rs10140721	2.5e-10	-0.24	Esophagus - Mucosa
chr14_54896603_G_A_b38	rs10131633	2.5e-10	-0.17	Skin - Not Sun Exposed (Suprapubic)
chr14_54896469_A_G_b38	rs114731402	2.5e-10	-0.73	Esophagus - Mucosa
chr14_54974923_C_A_b38	rs7159933	2.9e-11	-0.15	Whole Blood
chr14_54907585_T_C_b38	rs113334991	2.9e-10	-0.31	Esophagus - Gastroesophageal Junction
chr14_54918435_C_T_b38	rs72715545	2.9e-10	-0.31	Esophagus - Gastroesophageal Junction
chr14_54902268_G_C_b38	rs2183080	2.9e-10	-0.31	Esophagus - Gastroesophageal Junction
chr14_54903403_C_T_b38	rs66989494	2.9e-10	-0.31	Esophagus - Gastroesophageal Junction
chr14_54907591_C_T_b38	rs112700866	2.9e-10	-0.31	Esophagus - Gastroesophageal Junction
chr14_54942352_T_A_b38	rs8020545	3e-10	-0.17	Skin - Sun Exposed (Lower leg)
chr14_54942366_C_G_b38	rs8019390	3e-10	-0.17	Skin - Sun Exposed (Lower leg)
chr14_54976884_A_G_b38	rs878944	3e-10	-0.2	Esophagus - Mucosa
chr14_54884700_AC_A_b38	rs138478970	2e-06	0.26	Brain - Caudate (basal ganglia)
chr14_54902268_G_C_b38	rs2183080	3.1e-10	-0.4	Spleen
chr14_54903403_C_T_b38	rs66989494	3.1e-10	-0.4	Spleen
chr14_54907585_T_C_b38	rs113334991	3.1e-10	-0.4	Spleen
chr14_54907591_C_T_b38	rs112700866	3.1e-10	-0.4	Spleen
chr14_54980651_A_G_b38	rs143750335	3.1e-10	-0.46	Cells - EBV-transformed lymphocytes
chr14_54901909_C_T_b38	rs2149482	3.3e-11	-0.16	Whole Blood
chr14_54979290_T_TG_b38	rs141057912	3.3e-10	-0.25	Skin - Sun Exposed (Lower leg)
chr14_54918435_C_T_b38	rs72715545	3.3e-10	-0.41	Spleen
chr14_54978408_C_A_b38	rs75790544	3.5e-11	-0.63	Brain - Cerebellar Hemisphere
chr14_54966231_G_A_b38	rs8021303	3.5e-10	-0.16	Skin - Sun Exposed (Lower leg)
chr14_54891947_G_A_b38	rs7147286	3.5e-10	-0.17	Skin - Not Sun Exposed (Suprapubic)
chr14_54927912_GAT_G_b38	rs10565777	3.6e-10	-0.17	Skin - Not Sun Exposed (Suprapubic)
chr14_54863537_A_G_b38	rs8010282	3.8e-10	-0.26	Thyroid
chr14_54869029_A_G_b38	rs10138429	4.2e-10	-0.24	Esophagus - Mucosa
chr14_55003380_G_A_b38	rs73266074	4.2e-10	-0.28	Thyroid
chr14_54884861_G_C_b38	rs67620272	2e-06	0.26	Brain - Caudate (basal ganglia)
chr14_54959381_GTCACA_G_b38	rs879851878	4.3e-10	-0.26	Skin - Not Sun Exposed (Suprapubic)
chr14_55003906_T_C_b38	rs2878174	4.6e-10	-0.16	Skin - Sun Exposed (Lower leg)
chr14_54939831_A_T_b38	rs28481699	4.8e-10	-0.17	Skin - Not Sun Exposed (Suprapubic)
chr14_54871538_A_G_b38	rs11627767	3.3e-06	0.26	Brain - Caudate (basal ganglia)
chr14_54870157_G_T_b38	rs7492600	4.8e-10	-0.24	Esophagus - Mucosa
chr14_54870245_T_C_b38	rs57575708	4.8e-10	-0.24	Esophagus - Mucosa
chr14_54870935_G_A_b38	rs10145097	4.8e-10	-0.24	Esophagus - Mucosa
chr14_54870955_T_C_b38	rs10134163	4.8e-10	-0.24	Esophagus - Mucosa
chr14_54871603_A_G_b38	rs11850691	4.8e-10	-0.24	Esophagus - Mucosa
chr14_54871932_C_T_b38	rs61039049	4.8e-10	-0.24	Esophagus - Mucosa
chr14_54871972_A_T_b38	rs60026945	4.8e-10	-0.24	Esophagus - Mucosa
chr14_54872892_A_G_b38	rs200640299	4.8e-10	-0.24	Esophagus - Mucosa
chr14_54872984_A_G_b38	rs201393623	4.8e-10	-0.24	Esophagus - Mucosa
chr14_54873529_G_C_b38	rs142911846	4.8e-10	-0.24	Esophagus - Mucosa
chr14_54875185_C_T_b38	rs140884539	4.8e-10	-0.24	Esophagus - Mucosa
chr14_54876349_C_T_b38	rs10146658	4.8e-10	-0.24	Esophagus - Mucosa
chr14_54877297_T_C_b38	rs12147422	4.8e-10	-0.24	Esophagus - Mucosa
chr14_54878183_C_T_b38	rs28477407	4.8e-10	-0.24	Esophagus - Mucosa
chr14_54879352_C_T_b38	rs10133449	4.8e-10	-0.24	Esophagus - Mucosa
chr14_54879655_A_G_b38	rs61702394	4.8e-10	-0.24	Esophagus - Mucosa
chr14_54881655_G_A_b38	rs3783638	4.8e-10	-0.24	Esophagus - Mucosa
chr14_54882385_T_C_b38	rs11158027	4.8e-10	-0.24	Esophagus - Mucosa
chr14_54882540_C_T_b38	rs10873086	4.8e-10	-0.24	Esophagus - Mucosa
chr14_54883948_G_T_b38	rs8004445	4.8e-10	-0.24	Esophagus - Mucosa
chr14_54981201_T_TCA_b38	rs60283610	5.3e-10	-0.16	Skin - Sun Exposed (Lower leg)
chr14_54906952_A_G_b38	rs2878172	5.4e-10	-0.17	Esophagus - Mucosa
chr14_54979290_T_TG_b38	rs141057912	3.5e-11	-0.63	Brain - Cerebellar Hemisphere
chr14_54892159_A_G_b38	rs7147201	5.8e-10	-0.21	Esophagus - Mucosa
chr14_54979290_T_TG_b38	rs141057912	6.4e-10	-0.42	Cells - EBV-transformed lymphocytes
chr14_54914944_T_C_b38	rs8023187	6.5e-10	-0.17	Skin - Not Sun Exposed (Suprapubic)
chr14_54891053_C_T_b38	rs8003903	6.5e-10	-0.26	Skin - Not Sun Exposed (Suprapubic)
chr14_54892935_C_T_b38	rs113585929	6.5e-10	-0.26	Skin - Not Sun Exposed (Suprapubic)
chr14_54892946_G_C_b38	rs112165923	6.5e-10	-0.26	Skin - Not Sun Exposed (Suprapubic)
chr14_54941978_C_T_b38	rs12147796	6.9e-10	-0.17	Skin - Not Sun Exposed (Suprapubic)
chr14_54981957_T_A_b38	rs73266045	3.5e-11	-0.63	Brain - Cerebellar Hemisphere
chr14_54891024_A_G_b38	rs57095876	3.9e-06	0.26	Brain - Caudate (basal ganglia)
chr14_54942352_T_A_b38	rs8020545	7.4e-10	-0.17	Skin - Not Sun Exposed (Suprapubic)
chr14_54942366_C_G_b38	rs8019390	7.4e-10	-0.17	Skin - Not Sun Exposed (Suprapubic)
chr14_54897371_T_C_b38	rs73280573	7.5e-10	-0.17	Skin - Not Sun Exposed (Suprapubic)
chr14_54980651_A_G_b38	rs143750335	7.6e-10	-0.28	Heart - Left Ventricle
chr14_54863537_A_G_b38	rs8010282	7.7e-10	-0.23	Esophagus - Muscularis
chr14_54901362_C_CT_b38	rs150565713	8e-10	-0.3	Esophagus - Gastroesophageal Junction
chr14_54880055_C_T_b38	rs28542181	8.6e-10	-0.24	Esophagus - Mucosa
chr14_54959829_C_G_b38	rs11627963	3.3e-05	0.26	Brain - Caudate (basal ganglia)
chr14_54879953_C_A_b38	rs28757745	9e-10	-0.24	Esophagus - Mucosa
chr14_54950498_C_G_b38	rs6572992	9.1e-10	-0.17	Skin - Not Sun Exposed (Suprapubic)
chr14_54945026_T_C_b38	rs17253619	9.8e-10	-0.29	Adipose - Subcutaneous
chr14_54987437_C_CATATAT_b38		1e-09	-0.2	Esophagus - Mucosa
chr14_54948983_T_C_b38	rs8005471	1e-09	-0.17	Skin - Not Sun Exposed (Suprapubic)
chr14_54949104_C_T_b38	rs8004402	1e-09	-0.17	Skin - Not Sun Exposed (Suprapubic)
chr14_54933494_A_G_b38	rs56164809	1e-09	-0.17	Skin - Not Sun Exposed (Suprapubic)
chr14_55003380_G_A_b38	rs73266074	1e-09	-0.25	Skin - Sun Exposed (Lower leg)
chr14_54887429_C_CAA_b38		3.2e-06	0.25	Brain - Caudate (basal ganglia)
chr14_54853845_T_C_b38	rs4411417	4.7e-06	0.25	Brain - Caudate (basal ganglia)
chr14_54855542_C_G_b38	rs77400311	4.7e-06	0.25	Brain - Caudate (basal ganglia)
chr14_54856133_T_C_b38	rs7155309	4.7e-06	0.25	Brain - Caudate (basal ganglia)
chr14_54859144_A_T_b38	rs12589758	4.9e-06	0.25	Brain - Caudate (basal ganglia)
chr14_54858865_T_G_b38	rs12587434	6.7e-06	0.25	Brain - Caudate (basal ganglia)
chr14_54889807_G_C_b38	rs17128052	1.3e-05	0.25	Brain - Caudate (basal ganglia)
chr14_54894118_T_A_b38	rs72713482	1.3e-05	0.25	Brain - Caudate (basal ganglia)
chr14_54983491_G_A_b38	rs111893223	2.5e-05	0.25	Brain - Caudate (basal ganglia)
chr14_54992184_G_A_b38	rs56188649	2.5e-05	0.25	Brain - Caudate (basal ganglia)
chr14_55007472_A_G_b38	rs45459500	2.5e-05	0.25	Brain - Caudate (basal ganglia)
chr14_54987401_C_CAATT_b38	rs147777028	2.6e-05	0.25	Brain - Caudate (basal ganglia)
chr14_54868671_G_A_b38	rs2878170	7.2e-06	0.24	Brain - Caudate (basal ganglia)
chr14_54885275_A_T_b38	rs72713476	1.1e-09	-0.49	Spleen
chr14_54988297_T_C_b38	rs17832281	3.5e-11	-0.63	Brain - Cerebellar Hemisphere
chr14_54863848_G_GTTGTTTGTTTGT_b38		1.3e-09	-0.26	Adipose - Subcutaneous
chr14_54959308_AGATCGCTTG_A_b38	rs142951018	1.3e-09	-0.25	Skin - Not Sun Exposed (Suprapubic)
chr14_54871622_C_T_b38	rs11627828	7.6e-06	0.24	Brain - Caudate (basal ganglia)
chr14_54862362_C_G_b38	rs9671455	1.3e-09	0.28	Spleen
chr14_54991516_T_C_b38	rs73266060	3.5e-11	-0.63	Brain - Cerebellar Hemisphere
chr14_54872298_G_A_b38	rs56091146	7.6e-06	0.24	Brain - Caudate (basal ganglia)
chr14_54872609_C_T_b38	rs58992937	7.6e-06	0.24	Brain - Caudate (basal ganglia)
chr14_54901362_C_CT_b38	rs150565713	3.5e-11	-0.64	Brain - Cerebellar Hemisphere
chr14_54902268_G_C_b38	rs2183080	3.5e-11	-0.64	Brain - Cerebellar Hemisphere
chr14_54875359_C_T_b38	rs11626155	7.6e-06	0.24	Brain - Caudate (basal ganglia)
chr14_54876389_G_A_b38	rs60851395	7.6e-06	0.24	Brain - Caudate (basal ganglia)
chr14_54876626_T_G_b38	rs59750960	7.6e-06	0.24	Brain - Caudate (basal ganglia)
chr14_54881068_G_A_b38	rs111537263	7.6e-06	0.24	Brain - Caudate (basal ganglia)
chr14_54881948_T_C_b38	rs3783639	7.6e-06	0.24	Brain - Caudate (basal ganglia)
chr14_54882831_C_T_b38	rs11626210	7.6e-06	0.24	Brain - Caudate (basal ganglia)
chr14_54884548_T_C_b38	rs58293795	7.6e-06	0.24	Brain - Caudate (basal ganglia)
chr14_54886650_C_T_b38	rs8020798	7.6e-06	0.24	Brain - Caudate (basal ganglia)
chr14_54827413_TA_T_b38	rs58475937	8.3e-06	0.24	Brain - Caudate (basal ganglia)
chr14_54824330_T_C_b38	rs72713456	9.9e-06	0.24	Brain - Caudate (basal ganglia)
chr14_54830011_T_G_b38	rs17127992	9.9e-06	0.24	Brain - Caudate (basal ganglia)
chr14_54894743_CAA_C_b38	rs10545051	1.2e-05	0.24	Brain - Caudate (basal ganglia)
chr14_54980651_A_G_b38	rs143750335	1.4e-09	-0.26	Skin - Sun Exposed (Lower leg)
chr14_54818442_C_T_b38	rs72713453	1.4e-05	0.24	Brain - Caudate (basal ganglia)
chr14_54946151_T_C_b38	rs7146285	1.4e-09	-0.17	Skin - Not Sun Exposed (Suprapubic)
chr14_54948803_G_A_b38	rs10129802	1.5e-09	-0.17	Skin - Sun Exposed (Lower leg)
chr14_54839522_C_A_b38	rs17128004	1.8e-05	0.24	Brain - Caudate (basal ganglia)
chr14_54839739_G_C_b38	rs10483639	1.8e-05	0.24	Brain - Caudate (basal ganglia)
chr14_54897198_C_T_b38	rs79437939	1.6e-09	-0.29	Esophagus - Gastroesophageal Junction
chr14_54897451_G_A_b38	rs112159692	1.6e-09	-0.29	Esophagus - Gastroesophageal Junction
chr14_54903902_G_A_b38	rs3759662	3e-05	0.24	Brain - Caudate (basal ganglia)
chr14_54919928_T_C_b38	rs8011358	3.3e-05	0.24	Brain - Caudate (basal ganglia)
chr14_54903403_C_T_b38	rs66989494	3.5e-11	-0.64	Brain - Cerebellar Hemisphere
chr14_54918780_G_A_b38	rs72715546	1.6e-09	-0.25	Thyroid
chr14_54863537_A_G_b38	rs8010282	1.6e-09	-0.25	Adipose - Subcutaneous
chr14_54980651_A_G_b38	rs143750335	1.6e-09	-0.26	Skin - Not Sun Exposed (Suprapubic)
chr14_54891529_C_T_b38	rs10132356	1.7e-09	-0.71	Esophagus - Mucosa
chr14_54930539_T_G_b38	rs55726650	3.6e-05	0.24	Brain - Caudate (basal ganglia)
chr14_54952952_C_T_b38	rs8006977	1.7e-09	-0.16	Skin - Not Sun Exposed (Suprapubic)
chr14_54863848_G_GTTGTTTGTTTGT_b38		1.7e-09	-0.24	Heart - Left Ventricle
chr14_54945026_T_C_b38	rs17253619	3.5e-11	-0.67	Brain - Cerebellar Hemisphere
chr14_54937511_A_G_b38	rs67317740	1.8e-09	-0.25	Skin - Not Sun Exposed (Suprapubic)
chr14_54986751_C_T_b38	rs8019220	3.8e-11	-0.15	Whole Blood
chr14_54992853_C_T_b38	rs72715573	3.8e-11	-0.15	Whole Blood
chr14_54854067_G_A_b38	rs2878168	1.9e-09	0.28	Spleen
chr14_54951896_G_A_b38	rs7159953	1.9e-09	-0.16	Skin - Sun Exposed (Lower leg)
chr14_55003199_T_C_b38	rs17253633	4.4e-05	0.24	Brain - Caudate (basal ganglia)
chr14_54996731_T_TAA_b38	rs34843510	3.8e-11	-0.15	Whole Blood
chr14_54978408_C_A_b38	rs75790544	1.9e-09	-0.25	Skin - Not Sun Exposed (Suprapubic)
chr14_54981957_T_A_b38	rs73266045	1.9e-09	-0.25	Skin - Not Sun Exposed (Suprapubic)
chr14_54988297_T_C_b38	rs17832281	1.9e-09	-0.25	Skin - Not Sun Exposed (Suprapubic)
chr14_54991516_T_C_b38	rs73266060	1.9e-09	-0.25	Skin - Not Sun Exposed (Suprapubic)
chr14_54953955_C_T_b38	rs11629355	4.4e-05	0.24	Brain - Caudate (basal ganglia)
chr14_54875002_A_C_b38	rs10140721	2e-09	-0.19	Adipose - Visceral (Omentum)
chr14_54925027_A_AC_b38	rs11393815	2e-09	-0.16	Skin - Not Sun Exposed (Suprapubic)
chr14_54817948_A_AC_b38	rs138339213	2.1e-09	-0.67	Esophagus - Mucosa
chr14_54833464_ACTACATGG_A_b38	rs35401903	2.1e-09	-0.67	Esophagus - Mucosa
chr14_54842875_C_T_b38	rs10151500	2.1e-09	-0.67	Esophagus - Mucosa
chr14_54848042_G_C_b38	rs10150825	2.1e-09	-0.67	Esophagus - Mucosa
chr14_54826358_T_C_b38	rs10151392	2.1e-09	-0.67	Esophagus - Mucosa
chr14_54842960_G_GAT_b38	rs144676716	2.1e-09	-0.67	Esophagus - Mucosa
chr14_54851201_C_T_b38	rs111901404	2.1e-09	-0.67	Esophagus - Mucosa
chr14_54918609_C_G_b38	rs943912	4.6e-05	0.24	Brain - Caudate (basal ganglia)
chr14_54980651_A_G_b38	rs143750335	2.1e-09	-0.26	Esophagus - Muscularis
chr14_54869641_C_T_b38	rs7141483	2.1e-09	-0.24	Adipose - Subcutaneous
chr14_54869642_A_G_b38	rs7141319	2.1e-09	-0.24	Adipose - Subcutaneous
chr14_54871151_T_G_b38	rs4402455	2.1e-09	-0.24	Adipose - Subcutaneous
chr14_54897451_G_A_b38	rs112159692	4.1e-11	-0.64	Brain - Cerebellar Hemisphere
chr14_54903567_A_G_b38	rs10136972	4.4e-11	-0.15	Whole Blood
chr14_54922005_G_A_b38	rs55751189	4.6e-05	0.24	Brain - Caudate (basal ganglia)
chr14_54873593_G_A_b38	rs146123422	2.2e-09	0.32	Spleen
chr14_54917286_G_A_b38	rs11628304	2.2e-09	-0.16	Skin - Not Sun Exposed (Suprapubic)
chr14_54896874_G_A_b38	rs143115013	5e-05	0.24	Brain - Caudate (basal ganglia)
chr14_54897198_C_T_b38	rs79437939	2.3e-09	-0.27	Adipose - Subcutaneous
chr14_54958849_T_C_b38	rs8012152	2.3e-09	-0.16	Skin - Not Sun Exposed (Suprapubic)
chr14_54951721_C_T_b38	rs7159232	2.3e-09	-0.16	Skin - Sun Exposed (Lower leg)
chr14_54862362_C_G_b38	rs9671455	1e-05	0.23	Brain - Caudate (basal ganglia)
chr14_54961923_A_G_b38	rs3783643	2.5e-09	-0.16	Skin - Not Sun Exposed (Suprapubic)
chr14_54961998_A_G_b38	rs3783644	2.5e-09	-0.16	Skin - Not Sun Exposed (Suprapubic)
chr14_54901362_C_CT_b38	rs150565713	2.5e-09	-0.42	Cells - EBV-transformed lymphocytes
chr14_54895118_G_A_b38	rs8017210	1.8e-05	0.23	Brain - Caudate (basal ganglia)
chr14_54892159_A_G_b38	rs7147201	1.8e-05	0.23	Brain - Caudate (basal ganglia)
chr14_54954718_G_T_b38	rs8008150	2.7e-09	-0.16	Skin - Sun Exposed (Lower leg)
chr14_54962114_C_T_b38	rs3783645	2.7e-09	-0.16	Skin - Sun Exposed (Lower leg)
chr14_54917622_T_A_b38	rs1107960	2.8e-09	-0.16	Skin - Not Sun Exposed (Suprapubic)
chr14_54984168_T_C_b38	rs56206440	2.9e-09	-0.16	Skin - Sun Exposed (Lower leg)
chr14_54886469_G_A_b38	rs10139282	2.9e-09	-0.24	Thyroid
chr14_54979290_T_TG_b38	rs141057912	2.9e-09	-0.25	Skin - Not Sun Exposed (Suprapubic)
chr14_54883978_A_G_b38	rs8004018	3e-09	-0.24	Adipose - Subcutaneous
chr14_54897198_C_T_b38	rs79437939	3e-09	-0.25	Skin - Not Sun Exposed (Suprapubic)
chr14_54973350_C_A_b38	rs943914	3e-09	-0.16	Skin - Sun Exposed (Lower leg)
chr14_54893485_T_C_b38	rs3783642	3.1e-09	-0.16	Skin - Not Sun Exposed (Suprapubic)
chr14_54823301_C_T_b38	rs55985131	1.8e-05	0.23	Brain - Caudate (basal ganglia)
chr14_54890784_G_A_b38	rs34544088	2.3e-05	0.23	Brain - Caudate (basal ganglia)
chr14_54893421_T_A_b38	rs3783641	2.6e-05	0.23	Brain - Caudate (basal ganglia)
chr14_54960646_T_G_b38	rs148475348	4.8e-05	0.23	Brain - Caudate (basal ganglia)
chr14_54973265_GCTA_G_b38	rs78273278	5.8e-05	0.23	Brain - Caudate (basal ganglia)
chr14_54989362_T_C_b38	rs59074935	5.8e-05	0.23	Brain - Caudate (basal ganglia)
chr14_54964717_T_C_b38	rs9285583	3.2e-09	-0.16	Skin - Not Sun Exposed (Suprapubic)
chr14_54948266_G_A_b38	rs10129318	3.2e-09	-0.16	Skin - Sun Exposed (Lower leg)
chr14_54872067_G_A_b38	rs59093244	3.2e-09	-0.23	Esophagus - Muscularis
chr14_54872068_A_T_b38	rs60898202	3.2e-09	-0.23	Esophagus - Muscularis
chr14_54881400_C_T_b38	rs3783637	3.2e-09	-0.23	Esophagus - Muscularis
chr14_54886999_G_A_b38	rs10498471	3.3e-09	-0.24	Thyroid
chr14_54891053_C_T_b38	rs8003903	3.5e-09	-0.28	Esophagus - Gastroesophageal Junction
chr14_54892935_C_T_b38	rs113585929	3.5e-09	-0.28	Esophagus - Gastroesophageal Junction
chr14_54892946_G_C_b38	rs112165923	3.5e-09	-0.28	Esophagus - Gastroesophageal Junction
chr14_54960318_T_C_b38	rs6572993	3.6e-09	-0.16	Skin - Not Sun Exposed (Suprapubic)
chr14_54960385_C_G_b38	rs6572994	3.6e-09	-0.16	Skin - Not Sun Exposed (Suprapubic)
chr14_54881400_C_T_b38	rs3783637	3.6e-09	-0.25	Thyroid
chr14_54972357_C_T_b38	rs59323730	3.6e-09	-0.16	Skin - Sun Exposed (Lower leg)
chr14_54973622_A_C_b38	rs11846514	3.6e-09	-0.16	Skin - Sun Exposed (Lower leg)
chr14_54775527_T_G_b38	rs17127934	3.7e-09	-0.18	Esophagus - Mucosa
chr14_54918780_G_A_b38	rs72715546	3.8e-09	-0.21	Adipose - Visceral (Omentum)
chr14_54986751_C_T_b38	rs8019220	3.8e-09	-0.16	Skin - Not Sun Exposed (Suprapubic)
chr14_54992853_C_T_b38	rs72715573	3.8e-09	-0.16	Skin - Not Sun Exposed (Suprapubic)
chr14_54996731_T_TAA_b38	rs34843510	3.8e-09	-0.16	Skin - Not Sun Exposed (Suprapubic)
chr14_54866081_C_T_b38	rs17128033	3.8e-09	-0.65	Esophagus - Mucosa
chr14_54866640_G_A_b38	rs28643468	3.8e-09	-0.65	Esophagus - Mucosa
chr14_54868454_A_G_b38	rs10137881	3.8e-09	-0.65	Esophagus - Mucosa
chr14_54869707_C_T_b38	rs2183083	3.8e-09	-0.65	Esophagus - Mucosa
chr14_54870386_G_A_b38	rs10144581	3.8e-09	-0.65	Esophagus - Mucosa
chr14_54871866_T_C_b38	rs141565677	3.8e-09	-0.65	Esophagus - Mucosa
chr14_54875318_T_C_b38	rs10220342	3.8e-09	-0.65	Esophagus - Mucosa
chr14_54994622_G_A_b38	rs55704705	5.8e-05	0.23	Brain - Caudate (basal ganglia)
chr14_55006144_G_A_b38	rs72715575	5.8e-05	0.23	Brain - Caudate (basal ganglia)
chr14_54869029_A_G_b38	rs10138429	4.1e-09	-0.31	Cells - EBV-transformed lymphocytes
chr14_54877161_T_C_b38	rs17128050	4.1e-09	-0.24	Skin - Not Sun Exposed (Suprapubic)
chr14_54775618_A_G_b38	rs10144632	4.1e-09	-0.18	Esophagus - Mucosa
chr14_54854067_G_A_b38	rs2878168	2.4e-05	0.22	Brain - Caudate (basal ganglia)
chr14_54912273_C_T_b38	rs8007267	8.2e-05	0.22	Brain - Caudate (basal ganglia)
chr14_54872067_G_A_b38	rs59093244	4.2e-09	-0.25	Thyroid
chr14_54872068_A_T_b38	rs60898202	4.2e-09	-0.25	Thyroid
chr14_54912497_T_A_b38	rs8008858	8.2e-05	0.22	Brain - Caudate (basal ganglia)
chr14_54947007_G_C_b38	rs8013521	4.3e-09	-0.16	Skin - Sun Exposed (Lower leg)
chr14_54973039_TTA_T_b38	rs3074190	4.3e-09	-0.16	Skin - Not Sun Exposed (Suprapubic)
chr14_54974923_C_A_b38	rs7159933	4.3e-09	-0.16	Skin - Not Sun Exposed (Suprapubic)
chr14_55003752_C_CG_b38	rs142068499	4.4e-09	-0.16	Skin - Sun Exposed (Lower leg)
chr14_54869559_C_T_b38	rs7141433	4.4e-09	-0.23	Esophagus - Muscularis
chr14_54870411_C_T_b38	rs73280512	4.4e-09	-0.23	Esophagus - Muscularis
chr14_54877161_T_C_b38	rs17128050	4.4e-09	-0.23	Esophagus - Muscularis
chr14_54891053_C_T_b38	rs8003903	4.4e-09	-0.4	Cells - EBV-transformed lymphocytes
chr14_54892935_C_T_b38	rs113585929	4.4e-09	-0.4	Cells - EBV-transformed lymphocytes
chr14_54892946_G_C_b38	rs112165923	4.4e-09	-0.4	Cells - EBV-transformed lymphocytes
chr14_54882119_C_G_b38	rs3825611	4.4e-09	-0.23	Adipose - Subcutaneous
chr14_54907585_T_C_b38	rs113334991	4.5e-09	-0.25	Skin - Not Sun Exposed (Suprapubic)
chr14_54907591_C_T_b38	rs112700866	4.5e-09	-0.25	Skin - Not Sun Exposed (Suprapubic)
chr14_54901362_C_CT_b38	rs150565713	4.6e-09	-0.25	Skin - Not Sun Exposed (Suprapubic)
chr14_54980651_A_G_b38	rs143750335	4.6e-09	-0.28	Adipose - Subcutaneous
chr14_54935064_T_C_b38	rs11846809	4.8e-09	-0.15	Skin - Not Sun Exposed (Suprapubic)
chr14_54955876_C_CTTCAGA_b38	rs140324706	4.9e-09	-0.16	Skin - Sun Exposed (Lower leg)
chr14_54897451_G_A_b38	rs112159692	5e-09	-0.27	Adipose - Subcutaneous
chr14_54945026_T_C_b38	rs17253619	5.1e-09	-0.4	Spleen
chr14_55004157_A_G_b38	rs7153937	5.2e-09	-0.16	Skin - Not Sun Exposed (Suprapubic)
chr14_55007880_C_T_b38	rs17128120	5.2e-09	-0.16	Skin - Not Sun Exposed (Suprapubic)
chr14_55010065_T_C_b38	rs6572997	5.2e-09	-0.16	Skin - Not Sun Exposed (Suprapubic)
chr14_55011884_C_T_b38	rs10139354	5.2e-09	-0.16	Skin - Not Sun Exposed (Suprapubic)
chr14_54775527_T_G_b38	rs17127934	5.2e-09	-0.17	Skin - Not Sun Exposed (Suprapubic)
chr14_55002618_T_TC_b38		0.0001	0.22	Brain - Caudate (basal ganglia)
chr14_54986588_A_G_b38	rs8018800	5.2e-09	-0.16	Skin - Not Sun Exposed (Suprapubic)
chr14_54994595_T_C_b38	rs9805952	5.2e-09	-0.16	Skin - Not Sun Exposed (Suprapubic)
chr14_54995292_G_T_b38	rs10150110	5.2e-09	-0.16	Skin - Not Sun Exposed (Suprapubic)
chr14_54995381_C_CTTCT_b38	rs34670443	5.2e-09	-0.16	Skin - Not Sun Exposed (Suprapubic)
chr14_54897451_G_A_b38	rs112159692	5.5e-09	-0.24	Skin - Not Sun Exposed (Suprapubic)
chr14_54903622_C_T_b38	rs10137071	4.6e-11	-0.15	Whole Blood
chr14_55005265_C_G_b38	rs2840268	5.8e-09	-0.16	Skin - Not Sun Exposed (Suprapubic)
chr14_55005673_A_C_b38	rs2183085	5.8e-09	-0.16	Skin - Not Sun Exposed (Suprapubic)
chr14_54919316_C_T_b38	rs17128077	6e-09	-0.21	Esophagus - Muscularis
chr14_54951721_C_T_b38	rs7159232	6.1e-09	-0.16	Skin - Not Sun Exposed (Suprapubic)
chr14_54880055_C_T_b38	rs28542181	6.1e-09	-0.23	Thyroid
chr14_54904887_C_T_b38	rs3759665	4.6e-11	-0.15	Whole Blood
chr14_55004157_A_G_b38	rs7153937	4.7e-11	-0.15	Whole Blood
chr14_54869559_C_T_b38	rs7141433	6.2e-09	-0.23	Skin - Not Sun Exposed (Suprapubic)
chr14_54870411_C_T_b38	rs73280512	6.2e-09	-0.23	Skin - Not Sun Exposed (Suprapubic)
chr14_54960660_C_T_b38	rs11158029	6.2e-09	-0.16	Skin - Sun Exposed (Lower leg)
chr14_54960502_C_A_b38	rs117070457	6.3e-09	-0.36	Adipose - Visceral (Omentum)
chr14_54945026_T_C_b38	rs17253619	6.3e-09	-0.29	Nerve - Tibial
chr14_55007182_T_C_b38	rs9323275	6.4e-09	-0.16	Skin - Not Sun Exposed (Suprapubic)
chr14_54914178_T_C_b38	rs10149103	0.00011	0.22	Brain - Caudate (basal ganglia)
chr14_54918435_C_T_b38	rs72715545	6.5e-09	-0.27	Adipose - Subcutaneous
chr14_54947007_G_C_b38	rs8013521	6.6e-09	-0.16	Skin - Not Sun Exposed (Suprapubic)
chr14_54980651_A_G_b38	rs143750335	6.8e-09	-0.29	Nerve - Tibial
chr14_54877161_T_C_b38	rs17128050	6.9e-09	-0.25	Thyroid
chr14_54902268_G_C_b38	rs2183080	6.9e-09	-0.25	Skin - Not Sun Exposed (Suprapubic)
chr14_54903403_C_T_b38	rs66989494	6.9e-09	-0.25	Skin - Not Sun Exposed (Suprapubic)
chr14_55007880_C_T_b38	rs17128120	4.7e-11	-0.15	Whole Blood
chr14_54875002_A_C_b38	rs10140721	7.2e-09	-0.31	Cells - EBV-transformed lymphocytes
chr14_55010065_T_C_b38	rs6572997	4.7e-11	-0.15	Whole Blood
chr14_55011884_C_T_b38	rs10139354	4.7e-11	-0.15	Whole Blood
chr14_55005169_T_C_b38	rs3783646	7.6e-09	-0.16	Skin - Sun Exposed (Lower leg)
chr14_55005265_C_G_b38	rs2840268	5e-11	-0.15	Whole Blood
chr14_55005673_A_C_b38	rs2183085	5e-11	-0.15	Whole Blood
chr14_54887070_T_A_b38	rs28417208	7.7e-09	-0.15	Skin - Sun Exposed (Lower leg)
chr14_54860819_G_A_b38	rs2149483	2.1e-05	0.2	Brain - Caudate (basal ganglia)
chr14_55003752_C_CG_b38	rs142068499	7.8e-09	-0.16	Skin - Not Sun Exposed (Suprapubic)
chr14_54918435_C_T_b38	rs72715545	7.9e-09	-0.25	Skin - Not Sun Exposed (Suprapubic)
chr14_54986588_A_G_b38	rs8018800	5.3e-11	-0.15	Whole Blood
chr14_54994595_T_C_b38	rs9805952	5.3e-11	-0.15	Whole Blood
chr14_54939405_A_G_b38	rs10140164	8.1e-09	-0.15	Skin - Not Sun Exposed (Suprapubic)
chr14_54870157_G_T_b38	rs7492600	8.1e-09	-0.23	Adipose - Subcutaneous
chr14_54870245_T_C_b38	rs57575708	8.1e-09	-0.23	Adipose - Subcutaneous
chr14_54870955_T_C_b38	rs10134163	8.1e-09	-0.23	Adipose - Subcutaneous
chr14_54871603_A_G_b38	rs11850691	8.1e-09	-0.23	Adipose - Subcutaneous
chr14_54871972_A_T_b38	rs60026945	8.1e-09	-0.23	Adipose - Subcutaneous
chr14_54995292_G_T_b38	rs10150110	5.3e-11	-0.15	Whole Blood
chr14_54882119_C_G_b38	rs3825611	8.2e-09	-0.23	Thyroid
chr14_54880055_C_T_b38	rs28542181	8.2e-09	-0.28	Pancreas
chr14_54995381_C_CTTCT_b38	rs34670443	5.3e-11	-0.15	Whole Blood
chr14_54872892_A_G_b38	rs200640299	8.3e-09	-0.23	Adipose - Subcutaneous
chr14_54869559_C_T_b38	rs7141433	8.4e-09	-0.25	Thyroid
chr14_54870411_C_T_b38	rs73280512	8.4e-09	-0.25	Thyroid
chr14_54951896_G_A_b38	rs7159953	8.5e-09	-0.16	Skin - Not Sun Exposed (Suprapubic)
chr14_54918435_C_T_b38	rs72715545	8.5e-09	-0.24	Esophagus - Muscularis
chr14_54899171_C_A_b38	rs10138594	8.6e-09	-0.67	Esophagus - Mucosa
chr14_54902177_G_A_b38	rs28413055	8.6e-09	-0.67	Esophagus - Mucosa
chr14_54945026_T_C_b38	rs17253619	8.6e-09	-0.24	Esophagus - Muscularis
chr14_54870935_G_A_b38	rs10145097	8.6e-09	-0.23	Adipose - Subcutaneous
chr14_54872984_A_G_b38	rs201393623	8.6e-09	-0.23	Adipose - Subcutaneous
chr14_54901362_C_CT_b38	rs150565713	8.7e-09	-0.25	Heart - Left Ventricle
chr14_54902268_G_C_b38	rs2183080	8.7e-09	-0.25	Heart - Left Ventricle
chr14_54903403_C_T_b38	rs66989494	8.7e-09	-0.25	Heart - Left Ventricle
chr14_54907591_C_T_b38	rs112700866	8.7e-09	-0.25	Heart - Left Ventricle
chr14_54907585_T_C_b38	rs113334991	8.7e-09	-0.25	Heart - Left Ventricle
chr14_54918435_C_T_b38	rs72715545	8.7e-09	-0.25	Heart - Left Ventricle
chr14_54907585_T_C_b38	rs113334991	5.8e-11	-0.63	Brain - Cerebellar Hemisphere
chr14_54907591_C_T_b38	rs112700866	5.8e-11	-0.63	Brain - Cerebellar Hemisphere
chr14_54918435_C_T_b38	rs72715545	5.8e-11	-0.63	Brain - Cerebellar Hemisphere
chr14_54843774_G_A_b38	rs841	8.8e-09	0.29	Spleen
chr14_54844851_C_T_b38	rs752688	8.8e-09	0.29	Spleen
chr14_54848231_G_T_b38	rs72713467	8.8e-09	0.29	Spleen
chr14_54853845_T_C_b38	rs4411417	8.8e-09	0.29	Spleen
chr14_54855542_C_G_b38	rs77400311	8.8e-09	0.29	Spleen
chr14_54856133_T_C_b38	rs7155309	8.8e-09	0.29	Spleen
chr14_54858865_T_G_b38	rs12587434	8.8e-09	0.29	Spleen
chr14_55003380_G_A_b38	rs73266074	8.8e-09	-0.25	Heart - Left Ventricle
chr14_54886145_C_T_b38	rs10136545	8.9e-09	-0.15	Skin - Sun Exposed (Lower leg)
chr14_54840726_G_A_b38	rs10144972	8.9e-09	-0.62	Esophagus - Mucosa
chr14_54891053_C_T_b38	rs8003903	6.7e-11	-0.63	Brain - Cerebellar Hemisphere
chr14_54892935_C_T_b38	rs113585929	6.7e-11	-0.63	Brain - Cerebellar Hemisphere
chr14_54822206_G_A_b38	rs9323272	9.1e-09	0.18	Nerve - Tibial
chr14_54883978_A_G_b38	rs8004018	9.2e-09	-0.23	Thyroid
chr14_54825302_A_G_b38	rs10135789	9.2e-09	0.19	Nerve - Tibial
chr14_54861917_C_T_b38	rs9671371	2.5e-05	0.2	Brain - Caudate (basal ganglia)
chr14_54881400_C_T_b38	rs3783637	9.3e-09	-0.23	Skin - Not Sun Exposed (Suprapubic)
chr14_54869641_C_T_b38	rs7141483	9.3e-09	-0.23	Thyroid
chr14_54869642_A_G_b38	rs7141319	9.3e-09	-0.23	Thyroid
chr14_54871151_T_G_b38	rs4402455	9.3e-09	-0.23	Thyroid
chr14_54871932_C_T_b38	rs61039049	9.3e-09	-0.23	Adipose - Subcutaneous
chr14_54873529_G_C_b38	rs142911846	9.3e-09	-0.23	Adipose - Subcutaneous
chr14_54889676_C_T_b38	rs10149080	9.3e-09	-0.69	Esophagus - Mucosa
chr14_54893338_T_C_b38	rs10133661	9.3e-09	-0.69	Esophagus - Mucosa
chr14_54892946_G_C_b38	rs112165923	6.7e-11	-0.63	Brain - Cerebellar Hemisphere
chr14_54880055_C_T_b38	rs28542181	9.4e-09	-0.23	Adipose - Subcutaneous
chr14_54775618_A_G_b38	rs10144632	9.6e-09	-0.16	Skin - Not Sun Exposed (Suprapubic)
chr14_54897198_C_T_b38	rs79437939	6.7e-11	-0.63	Brain - Cerebellar Hemisphere
chr14_54955876_C_CTTCAGA_b38	rs140324706	9.8e-09	-0.16	Skin - Not Sun Exposed (Suprapubic)
chr14_54892935_C_T_b38	rs113585929	9.9e-09	-0.26	Adipose - Subcutaneous
chr14_54892946_G_C_b38	rs112165923	9.9e-09	-0.26	Adipose - Subcutaneous
chr14_54870935_G_A_b38	rs10145097	9.9e-09	-0.23	Thyroid
chr14_54872892_A_G_b38	rs200640299	9.9e-09	-0.23	Thyroid
chr14_54872984_A_G_b38	rs201393623	9.9e-09	-0.23	Thyroid
chr14_54875185_C_T_b38	rs140884539	9.9e-09	-0.23	Adipose - Subcutaneous
chr14_54876349_C_T_b38	rs10146658	9.9e-09	-0.23	Adipose - Subcutaneous
chr14_54877297_T_C_b38	rs12147422	9.9e-09	-0.23	Adipose - Subcutaneous
chr14_54878183_C_T_b38	rs28477407	9.9e-09	-0.23	Adipose - Subcutaneous
chr14_54879352_C_T_b38	rs10133449	9.9e-09	-0.23	Adipose - Subcutaneous
chr14_54879655_A_G_b38	rs61702394	9.9e-09	-0.23	Adipose - Subcutaneous
chr14_54879953_C_A_b38	rs28757745	9.9e-09	-0.23	Adipose - Subcutaneous
chr14_54881655_G_A_b38	rs3783638	9.9e-09	-0.23	Adipose - Subcutaneous
chr14_54882385_T_C_b38	rs11158027	9.9e-09	-0.23	Adipose - Subcutaneous
chr14_54882540_C_T_b38	rs10873086	9.9e-09	-0.23	Adipose - Subcutaneous
chr14_54883948_G_T_b38	rs8004445	9.9e-09	-0.23	Adipose - Subcutaneous
chr14_54976884_A_G_b38	rs878944	9.2e-05	0.2	Brain - Caudate (basal ganglia)
chr14_54941978_C_T_b38	rs12147796	1e-08	-0.14	Whole Blood
chr14_54919316_C_T_b38	rs17128077	1e-08	-0.24	Esophagus - Gastroesophageal Junction
chr14_54848287_T_C_b38	rs11848732	6.2e-05	0.18	Brain - Caudate (basal ganglia)
chr14_54849190_G_A_b38	rs10131232	6.2e-05	0.18	Brain - Caudate (basal ganglia)
chr14_54891053_C_T_b38	rs8003903	1e-08	-0.26	Adipose - Subcutaneous
chr14_54979290_T_TG_b38	rs141057912	1.1e-08	-0.27	Esophagus - Gastroesophageal Junction
chr14_54948803_G_A_b38	rs10129802	1.1e-08	-0.16	Skin - Not Sun Exposed (Suprapubic)
chr14_54902268_G_C_b38	rs2183080	1.1e-08	-0.4	Cells - EBV-transformed lymphocytes
chr14_54903403_C_T_b38	rs66989494	1.1e-08	-0.4	Cells - EBV-transformed lymphocytes
chr14_54907585_T_C_b38	rs113334991	1.1e-08	-0.4	Cells - EBV-transformed lymphocytes
chr14_54907591_C_T_b38	rs112700866	1.1e-08	-0.4	Cells - EBV-transformed lymphocytes
chr14_54918435_C_T_b38	rs72715545	1.1e-08	-0.4	Cells - EBV-transformed lymphocytes
chr14_54919316_C_T_b38	rs17128077	1.1e-08	-0.18	Adipose - Visceral (Omentum)
chr14_54858865_T_G_b38	rs12587434	1.1e-08	0.16	Whole Blood
chr14_54959308_AGATCGCTTG_A_b38	rs142951018	1.1e-08	-0.27	Esophagus - Gastroesophageal Junction
chr14_54902268_G_C_b38	rs2183080	1.1e-08	-0.24	Esophagus - Muscularis
chr14_54903403_C_T_b38	rs66989494	1.1e-08	-0.24	Esophagus - Muscularis
chr14_54907585_T_C_b38	rs113334991	1.1e-08	-0.24	Esophagus - Muscularis
chr14_54907591_C_T_b38	rs112700866	1.1e-08	-0.24	Esophagus - Muscularis
chr14_54901362_C_CT_b38	rs150565713	1.1e-08	-0.27	Adipose - Subcutaneous
chr14_54902268_G_C_b38	rs2183080	1.1e-08	-0.27	Adipose - Subcutaneous
chr14_54903403_C_T_b38	rs66989494	1.1e-08	-0.27	Adipose - Subcutaneous
chr14_54973350_C_A_b38	rs943914	1.2e-08	-0.16	Skin - Not Sun Exposed (Suprapubic)
chr14_54849552_A_G_b38	rs10133662	6.2e-05	0.18	Brain - Caudate (basal ganglia)
chr14_54849794_C_T_b38	rs10133941	6.2e-05	0.18	Brain - Caudate (basal ganglia)
chr14_54852796_G_A_b38	rs11626298	6.2e-05	0.18	Brain - Caudate (basal ganglia)
chr14_54858130_A_G_b38	rs8007201	6.2e-05	0.18	Brain - Caudate (basal ganglia)
chr14_54837362_G_A_b38	rs2145945	8.3e-05	0.18	Brain - Caudate (basal ganglia)
chr14_54875185_C_T_b38	rs140884539	1.2e-08	-0.23	Thyroid
chr14_54876349_C_T_b38	rs10146658	1.2e-08	-0.23	Thyroid
chr14_54877297_T_C_b38	rs12147422	1.2e-08	-0.23	Thyroid
chr14_54878183_C_T_b38	rs28477407	1.2e-08	-0.23	Thyroid
chr14_54879352_C_T_b38	rs10133449	1.2e-08	-0.23	Thyroid
chr14_54881655_G_A_b38	rs3783638	1.2e-08	-0.23	Thyroid
chr14_54882385_T_C_b38	rs11158027	1.2e-08	-0.23	Thyroid
chr14_54883948_G_T_b38	rs8004445	1.2e-08	-0.23	Thyroid
chr14_54879655_A_G_b38	rs61702394	1.2e-08	-0.23	Thyroid
chr14_54882540_C_T_b38	rs10873086	1.2e-08	-0.23	Thyroid
chr14_54937511_A_G_b38	rs67317740	1.2e-08	-0.27	Esophagus - Gastroesophageal Junction
chr14_54843774_G_A_b38	rs841	1.2e-08	0.15	Whole Blood
chr14_54948266_G_A_b38	rs10129318	1.2e-08	-0.16	Skin - Not Sun Exposed (Suprapubic)
chr14_54886469_G_A_b38	rs10139282	1.2e-08	-0.23	Adipose - Subcutaneous
chr14_54886999_G_A_b38	rs10498471	1.2e-08	-0.23	Adipose - Subcutaneous
chr14_54882151_C_T_b38	rs11158026	1.2e-08	-0.13	Whole Blood
chr14_54984168_T_C_b38	rs56206440	1.2e-08	-0.13	Whole Blood
chr14_54907591_C_T_b38	rs112700866	1.3e-08	-0.27	Adipose - Subcutaneous
chr14_54907585_T_C_b38	rs113334991	1.3e-08	-0.27	Adipose - Subcutaneous
chr14_54882151_C_T_b38	rs11158026	1.3e-08	-0.16	Skin - Not Sun Exposed (Suprapubic)
chr14_54870033_A_G_b38	rs2183081	1.3e-08	-0.16	Skin - Not Sun Exposed (Suprapubic)
chr14_54869720_C_T_b38	rs2183082	1.3e-08	-0.16	Skin - Not Sun Exposed (Suprapubic)
chr14_55003752_C_CG_b38	rs142068499	1.3e-08	-0.14	Whole Blood
chr14_54879953_C_A_b38	rs28757745	1.3e-08	-0.23	Thyroid
chr14_54824803_A_G_b38	rs35489988	1.3e-08	-0.18	Nerve - Tibial
chr14_54824808_AT_A_b38	rs34325155	1.3e-08	-0.18	Nerve - Tibial
chr14_54959381_GTCACA_G_b38	rs879851878	1.3e-08	-0.27	Esophagus - Gastroesophageal Junction
chr14_54872067_G_A_b38	rs59093244	1.4e-08	-0.23	Skin - Not Sun Exposed (Suprapubic)
chr14_54872068_A_T_b38	rs60898202	1.4e-08	-0.23	Skin - Not Sun Exposed (Suprapubic)
chr14_54959308_AGATCGCTTG_A_b38	rs142951018	1.4e-08	-0.38	Spleen
chr14_54875443_T_C_b38	rs10220344	1.4e-08	-0.16	Skin - Not Sun Exposed (Suprapubic)
chr14_54871622_C_T_b38	rs11627828	1.4e-08	0.3	Spleen
chr14_54872298_G_A_b38	rs56091146	1.4e-08	0.3	Spleen
chr14_54872609_C_T_b38	rs58992937	1.4e-08	0.3	Spleen
chr14_54875359_C_T_b38	rs11626155	1.4e-08	0.3	Spleen
chr14_54876389_G_A_b38	rs60851395	1.4e-08	0.3	Spleen
chr14_54876626_T_G_b38	rs59750960	1.4e-08	0.3	Spleen
chr14_54881068_G_A_b38	rs111537263	1.4e-08	0.3	Spleen
chr14_54881948_T_C_b38	rs3783639	1.4e-08	0.3	Spleen
chr14_54882831_C_T_b38	rs11626210	1.4e-08	0.3	Spleen
chr14_54884548_T_C_b38	rs58293795	1.4e-08	0.3	Spleen
chr14_54880055_C_T_b38	rs28542181	1.5e-08	-0.31	Spleen
chr14_54825302_A_G_b38	rs10135789	0.00012	0.18	Brain - Caudate (basal ganglia)
chr14_54824803_A_G_b38	rs35489988	3.4e-05	-0.19	Brain - Caudate (basal ganglia)
chr14_54972357_C_T_b38	rs59323730	1.5e-08	-0.16	Skin - Not Sun Exposed (Suprapubic)
chr14_54973622_A_C_b38	rs11846514	1.5e-08	-0.16	Skin - Not Sun Exposed (Suprapubic)
chr14_54951721_C_T_b38	rs7159232	1.5e-08	-0.13	Whole Blood
chr14_54869029_A_G_b38	rs10138429	1.5e-08	-0.18	Adipose - Visceral (Omentum)
chr14_54906952_A_G_b38	rs2878172	1.6e-08	-0.15	Skin - Sun Exposed (Lower leg)
chr14_54818870_T_G_b38	rs7144602	1.6e-08	0.18	Nerve - Tibial
chr14_54823751_G_T_b38	rs7141685	1.6e-08	0.18	Nerve - Tibial
chr14_54824926_G_A_b38	rs17671090	1.6e-08	0.18	Nerve - Tibial
chr14_54895118_G_A_b38	rs8017210	1.6e-08	0.29	Spleen
chr14_54937511_A_G_b38	rs67317740	1.6e-08	-0.24	Heart - Left Ventricle
chr14_54863848_G_GTTGTTTGTTTGT_b38		1.7e-08	-0.25	Thyroid
chr14_54955876_C_CTTCAGA_b38	rs140324706	1.7e-08	-0.13	Whole Blood
chr14_54837362_G_A_b38	rs2145945	1.7e-08	0.18	Nerve - Tibial
chr14_54870157_G_T_b38	rs7492600	1.7e-08	-0.22	Thyroid
chr14_54870245_T_C_b38	rs57575708	1.7e-08	-0.22	Thyroid
chr14_54870955_T_C_b38	rs10134163	1.7e-08	-0.22	Thyroid
chr14_54871603_A_G_b38	rs11850691	1.7e-08	-0.22	Thyroid
chr14_54871972_A_T_b38	rs60026945	1.7e-08	-0.22	Thyroid
chr14_55003380_G_A_b38	rs73266074	1.7e-08	-0.27	Esophagus - Gastroesophageal Junction
chr14_54959308_AGATCGCTTG_A_b38	rs142951018	1.8e-08	-0.23	Esophagus - Muscularis
chr14_54868750_T_C_b38	rs12323905	1.8e-08	-0.13	Whole Blood
chr14_54897451_G_A_b38	rs112159692	1.8e-08	-0.23	Esophagus - Muscularis
chr14_54919316_C_T_b38	rs17128077	1.9e-08	-0.3	Spleen
chr14_54978028_G_A_b38	rs7157085	1.9e-08	-0.15	Skin - Not Sun Exposed (Suprapubic)
chr14_54959381_GTCACA_G_b38	rs879851878	1.9e-08	-0.38	Spleen
chr14_54863537_A_G_b38	rs8010282	1.9e-08	-0.21	Heart - Left Ventricle
chr14_54870245_T_C_b38	rs57575708	1.9e-08	-0.27	Pancreas
chr14_54870935_G_A_b38	rs10145097	1.9e-08	-0.27	Pancreas
chr14_54871932_C_T_b38	rs61039049	1.9e-08	-0.27	Pancreas
chr14_54872984_A_G_b38	rs201393623	1.9e-08	-0.27	Pancreas
chr14_54876349_C_T_b38	rs10146658	1.9e-08	-0.27	Pancreas
chr14_54877297_T_C_b38	rs12147422	1.9e-08	-0.27	Pancreas
chr14_54879352_C_T_b38	rs10133449	1.9e-08	-0.27	Pancreas
chr14_54879655_A_G_b38	rs61702394	1.9e-08	-0.27	Pancreas
chr14_54879953_C_A_b38	rs28757745	1.9e-08	-0.27	Pancreas
chr14_54882540_C_T_b38	rs10873086	1.9e-08	-0.27	Pancreas
chr14_54870157_G_T_b38	rs7492600	1.9e-08	-0.27	Pancreas
chr14_54870955_T_C_b38	rs10134163	1.9e-08	-0.27	Pancreas
chr14_54871603_A_G_b38	rs11850691	1.9e-08	-0.27	Pancreas
chr14_54871972_A_T_b38	rs60026945	1.9e-08	-0.27	Pancreas
chr14_54872892_A_G_b38	rs200640299	1.9e-08	-0.27	Pancreas
chr14_54873529_G_C_b38	rs142911846	1.9e-08	-0.27	Pancreas
chr14_54875185_C_T_b38	rs140884539	1.9e-08	-0.27	Pancreas
chr14_54878183_C_T_b38	rs28477407	1.9e-08	-0.27	Pancreas
chr14_54881655_G_A_b38	rs3783638	1.9e-08	-0.27	Pancreas
chr14_54882119_C_G_b38	rs3825611	1.9e-08	-0.27	Pancreas
chr14_54882385_T_C_b38	rs11158027	1.9e-08	-0.27	Pancreas
chr14_54883948_G_T_b38	rs8004445	1.9e-08	-0.27	Pancreas
chr14_54901362_C_CT_b38	rs150565713	1.9e-08	-0.23	Esophagus - Muscularis
chr14_54858130_A_G_b38	rs8007201	2e-08	0.18	Nerve - Tibial
chr14_54824808_AT_A_b38	rs34325155	3.4e-05	-0.19	Brain - Caudate (basal ganglia)
chr14_54954718_G_T_b38	rs8008150	2e-08	-0.16	Skin - Not Sun Exposed (Suprapubic)
chr14_54962114_C_T_b38	rs3783645	2e-08	-0.16	Skin - Not Sun Exposed (Suprapubic)
chr14_54872892_A_G_b38	rs200640299	7.2e-05	-0.25	Brain - Caudate (basal ganglia)
chr14_55003380_G_A_b38	rs73266074	2e-08	-0.24	Skin - Not Sun Exposed (Suprapubic)
chr14_54871932_C_T_b38	rs61039049	2e-08	-0.22	Thyroid
chr14_54873529_G_C_b38	rs142911846	2e-08	-0.22	Thyroid
chr14_54897451_G_A_b38	rs112159692	2.1e-08	-0.39	Cells - EBV-transformed lymphocytes
chr14_54896683_C_T_b38	rs10131563	2.1e-08	-0.68	Esophagus - Mucosa
chr14_54937511_A_G_b38	rs67317740	2.1e-08	-0.26	Nerve - Tibial
chr14_54897198_C_T_b38	rs79437939	2.1e-08	-0.39	Cells - EBV-transformed lymphocytes
chr14_54837343_G_A_b38	rs2057369	2.2e-08	0.28	Spleen
chr14_54945026_T_C_b38	rs17253619	2.2e-08	-0.27	Esophagus - Gastroesophageal Junction
chr14_54987437_C_CATAT_b38		2.2e-08	-0.62	Esophagus - Mucosa
chr14_54870157_G_T_b38	rs7492600	8.6e-05	-0.25	Brain - Caudate (basal ganglia)
chr14_54825551_A_G_b38	rs10136051	2.2e-08	-0.58	Esophagus - Mucosa
chr14_54978408_C_A_b38	rs75790544	2.2e-08	-0.24	Heart - Left Ventricle
chr14_54979290_T_TG_b38	rs141057912	2.2e-08	-0.24	Heart - Left Ventricle
chr14_54981957_T_A_b38	rs73266045	2.2e-08	-0.24	Heart - Left Ventricle
chr14_54988297_T_C_b38	rs17832281	2.2e-08	-0.24	Heart - Left Ventricle
chr14_54991516_T_C_b38	rs73266060	2.2e-08	-0.24	Heart - Left Ventricle
chr14_54948803_G_A_b38	rs10129802	2.3e-08	-0.13	Whole Blood
chr14_54981201_T_TCA_b38	rs60283610	2.3e-08	-0.15	Skin - Not Sun Exposed (Suprapubic)
chr14_54959381_GTCACA_G_b38	rs879851878	2.3e-08	-0.26	Adipose - Subcutaneous
chr14_54870955_T_C_b38	rs10134163	8.6e-05	-0.25	Brain - Caudate (basal ganglia)
chr14_54833660_C_T_b38	rs7148266	2.4e-08	0.28	Spleen
chr14_54848287_T_C_b38	rs11848732	2.4e-08	0.18	Nerve - Tibial
chr14_54849190_G_A_b38	rs10131232	2.4e-08	0.18	Nerve - Tibial
chr14_54849552_A_G_b38	rs10133662	2.4e-08	0.18	Nerve - Tibial
chr14_54849794_C_T_b38	rs10133941	2.4e-08	0.18	Nerve - Tibial
chr14_54852796_G_A_b38	rs11626298	2.4e-08	0.18	Nerve - Tibial
chr14_55003906_T_C_b38	rs2878174	2.4e-08	-0.15	Skin - Not Sun Exposed (Suprapubic)
chr14_54954718_G_T_b38	rs8008150	2.4e-08	-0.13	Whole Blood
chr14_54962114_C_T_b38	rs3783645	2.4e-08	-0.13	Whole Blood
chr14_54871603_A_G_b38	rs11850691	8.6e-05	-0.25	Brain - Caudate (basal ganglia)
chr14_54868344_C_G_b38	rs2183084	2.4e-08	-0.13	Whole Blood
chr14_54868750_T_C_b38	rs12323905	2.4e-08	-0.15	Skin - Not Sun Exposed (Suprapubic)
chr14_54978408_C_A_b38	rs75790544	2.4e-08	-0.26	Esophagus - Gastroesophageal Junction
chr14_54981957_T_A_b38	rs73266045	2.4e-08	-0.26	Esophagus - Gastroesophageal Junction
chr14_54988297_T_C_b38	rs17832281	2.4e-08	-0.26	Esophagus - Gastroesophageal Junction
chr14_54991516_T_C_b38	rs73266060	2.4e-08	-0.26	Esophagus - Gastroesophageal Junction
chr14_54893421_T_A_b38	rs3783641	2.4e-08	0.29	Spleen
chr14_54868344_C_G_b38	rs2183084	2.4e-08	-0.15	Skin - Not Sun Exposed (Suprapubic)
chr14_54897451_G_A_b38	rs112159692	2.5e-08	-0.26	Nerve - Tibial
chr14_54879555_C_G_b38	rs10133650	2.6e-08	-0.15	Skin - Not Sun Exposed (Suprapubic)
chr14_54960660_C_T_b38	rs11158029	2.6e-08	-0.16	Skin - Not Sun Exposed (Suprapubic)
chr14_54959308_AGATCGCTTG_A_b38	rs142951018	2.7e-08	-0.24	Heart - Left Ventricle
chr14_54837291_G_A_b38	rs2057368	2.7e-08	0.28	Spleen
chr14_54859144_A_T_b38	rs12589758	2.7e-08	0.28	Spleen
chr14_54874022_T_C_b38	rs80200535	2.7e-08	-0.15	Skin - Not Sun Exposed (Suprapubic)
chr14_54874138_G_A_b38	rs79159412	2.7e-08	-0.15	Skin - Not Sun Exposed (Suprapubic)
chr14_54875002_A_C_b38	rs10140721	2.8e-08	-0.3	Spleen
chr14_54885803_T_C_b38	rs3783640	2.8e-08	-0.15	Skin - Not Sun Exposed (Suprapubic)
chr14_54869720_C_T_b38	rs2183082	2.8e-08	-0.13	Whole Blood
chr14_54870033_A_G_b38	rs2183081	2.8e-08	-0.13	Whole Blood
chr14_54892935_C_T_b38	rs113585929	2.8e-08	-0.23	Esophagus - Muscularis
chr14_54892946_G_C_b38	rs112165923	2.8e-08	-0.23	Esophagus - Muscularis
chr14_54885275_A_T_b38	rs72713476	2.8e-08	-0.32	Adipose - Subcutaneous
chr14_54891053_C_T_b38	rs8003903	2.9e-08	-0.23	Esophagus - Muscularis
chr14_55005169_T_C_b38	rs3783646	2.9e-08	-0.16	Skin - Not Sun Exposed (Suprapubic)
chr14_54890784_G_A_b38	rs34544088	2.9e-08	0.29	Spleen
chr14_55005169_T_C_b38	rs3783646	3e-08	-0.13	Whole Blood
chr14_54871972_A_T_b38	rs60026945	8.6e-05	-0.25	Brain - Caudate (basal ganglia)
chr14_54870245_T_C_b38	rs57575708	8.6e-05	-0.25	Brain - Caudate (basal ganglia)
chr14_54966231_G_A_b38	rs8021303	3.1e-08	-0.15	Skin - Not Sun Exposed (Suprapubic)
chr14_55003587_C_CTA_b38		3.1e-08	-0.23	Thyroid
chr14_54948266_G_A_b38	rs10129318	3.1e-08	-0.13	Whole Blood
chr14_54937511_A_G_b38	rs67317740	3.2e-08	-0.22	Esophagus - Muscularis
chr14_54959381_GTCACA_G_b38	rs879851878	3.3e-08	-0.23	Esophagus - Muscularis
chr14_54771139_A_G_b38	rs17737822	3.3e-08	-0.14	Whole Blood
chr14_54823301_C_T_b38	rs55985131	3.4e-08	0.2	Nerve - Tibial
chr14_54897198_C_T_b38	rs79437939	3.4e-08	-0.22	Esophagus - Muscularis
chr14_54960660_C_T_b38	rs11158029	3.4e-08	-0.13	Whole Blood
chr14_54870935_G_A_b38	rs10145097	9.2e-05	-0.25	Brain - Caudate (basal ganglia)
chr14_54872984_A_G_b38	rs201393623	9.2e-05	-0.25	Brain - Caudate (basal ganglia)
chr14_54937511_A_G_b38	rs67317740	3.5e-08	-0.36	Spleen
chr14_54863848_G_GTTGTTTGTTTGT_b38		3.6e-08	-0.21	Esophagus - Muscularis
chr14_54869559_C_T_b38	rs7141433	3.6e-08	-0.24	Adipose - Subcutaneous
chr14_54870411_C_T_b38	rs73280512	3.6e-08	-0.24	Adipose - Subcutaneous
chr14_54863537_A_G_b38	rs8010282	3.7e-08	-0.28	Pancreas
chr14_54881400_C_T_b38	rs3783637	9.3e-05	-0.25	Brain - Caudate (basal ganglia)
chr14_54979290_T_TG_b38	rs141057912	3.9e-08	-0.22	Esophagus - Muscularis
chr14_54937511_A_G_b38	rs67317740	4e-08	-0.25	Adipose - Subcutaneous
chr14_55017492_A_G_b38	rs10148100	4.1e-08	-0.15	Skin - Not Sun Exposed (Suprapubic)
chr14_54885275_A_T_b38	rs72713476	4.2e-08	-0.29	Heart - Left Ventricle
chr14_54901362_C_CT_b38	rs150565713	4.2e-08	-0.26	Nerve - Tibial
chr14_54884700_AC_A_b38	rs138478970	4.2e-08	0.28	Spleen
chr14_54884861_G_C_b38	rs67620272	4.2e-08	0.28	Spleen
chr14_54883978_A_G_b38	rs8004018	3e-05	-0.26	Brain - Caudate (basal ganglia)
chr14_54875002_A_C_b38	rs10140721	4.3e-08	-0.2	Heart - Left Ventricle
chr14_54899564_G_A_b38	rs10141456	4.4e-08	-0.65	Esophagus - Mucosa
chr14_54898313_T_G_b38	rs10149945	4.4e-08	-0.65	Esophagus - Mucosa
chr14_54900169_G_A_b38	rs9972204	4.4e-08	-0.65	Esophagus - Mucosa
chr14_55020778_C_G_b38	rs56282786	4.4e-08	0.16	Whole Blood
chr14_54877161_T_C_b38	rs17128050	4.5e-08	-0.24	Adipose - Subcutaneous
chr14_54871538_A_G_b38	rs11627767	4.6e-08	0.29	Spleen
chr14_54902268_G_C_b38	rs2183080	4.6e-08	-0.26	Nerve - Tibial
chr14_54903403_C_T_b38	rs66989494	4.6e-08	-0.26	Nerve - Tibial
chr14_54851628_C_A_b38	rs7161034	4.7e-08	0.18	Nerve - Tibial
chr14_54891053_C_T_b38	rs8003903	4.8e-08	-0.23	Heart - Left Ventricle
chr14_54872067_G_A_b38	rs59093244	4.9e-05	-0.26	Brain - Caudate (basal ganglia)
chr14_54837343_G_A_b38	rs2057369	5e-08	0.2	Nerve - Tibial
chr14_54861917_C_T_b38	rs9671371	5.1e-08	0.23	Spleen
chr14_54795066_G_T_b38	rs117693003	5.2e-08	-0.34	Lung
chr14_54861917_C_T_b38	rs9671371	5.4e-08	0.18	Nerve - Tibial
chr14_54918780_G_A_b38	rs72715546	5.4e-08	-0.25	Esophagus - Gastroesophageal Junction
chr14_54863537_A_G_b38	rs8010282	5.4e-08	-0.31	Spleen
chr14_54871538_A_G_b38	rs11627767	5.5e-08	0.21	Nerve - Tibial
chr14_54869559_C_T_b38	rs7141433	5.5e-08	-0.25	Esophagus - Gastroesophageal Junction
chr14_54870411_C_T_b38	rs73280512	5.5e-08	-0.25	Esophagus - Gastroesophageal Junction
chr14_54877161_T_C_b38	rs17128050	5.5e-08	-0.25	Esophagus - Gastroesophageal Junction
chr14_54869559_C_T_b38	rs7141433	5.6e-08	-0.33	Spleen
chr14_54870411_C_T_b38	rs73280512	5.6e-08	-0.33	Spleen
chr14_54877161_T_C_b38	rs17128050	5.6e-08	-0.33	Spleen
chr14_54880055_C_T_b38	rs28542181	5.6e-08	-0.23	Esophagus - Gastroesophageal Junction
chr14_54959308_AGATCGCTTG_A_b38	rs142951018	5.8e-08	-0.25	Adipose - Subcutaneous
chr14_54863190_C_T_b38	rs28481447	5.9e-08	-0.55	Esophagus - Mucosa
chr14_54872068_A_T_b38	rs60898202	4.9e-05	-0.26	Brain - Caudate (basal ganglia)
chr14_54919316_C_T_b38	rs17128077	6.1e-08	-0.2	Heart - Left Ventricle
chr14_54868671_G_A_b38	rs2878170	6.1e-08	0.28	Spleen
chr14_54859144_A_T_b38	rs12589758	6.2e-08	0.2	Nerve - Tibial
chr14_54918780_G_A_b38	rs72715546	6.2e-08	-0.21	Skin - Not Sun Exposed (Suprapubic)
chr14_55017492_A_G_b38	rs10148100	6.2e-08	-0.13	Whole Blood
chr14_54892935_C_T_b38	rs113585929	6.3e-08	-0.22	Muscle - Skeletal
chr14_54892946_G_C_b38	rs112165923	6.3e-08	-0.22	Muscle - Skeletal
chr14_54774331_C_A_b38	rs9323270	6.3e-08	-0.16	Esophagus - Mucosa
chr14_54980651_A_G_b38	rs143750335	6.4e-08	-0.39	Spleen
chr14_54926036_C_T_b38	rs7152033	6.4e-08	-0.15	Skin - Sun Exposed (Lower leg)
chr14_54919944_G_A_b38	rs8010570	6.5e-08	-0.19	Esophagus - Mucosa
chr14_54833660_C_T_b38	rs7148266	6.6e-08	0.2	Nerve - Tibial
chr14_54870245_T_C_b38	rs57575708	6.6e-08	-0.3	Spleen
chr14_54870935_G_A_b38	rs10145097	6.6e-08	-0.3	Spleen
chr14_54871932_C_T_b38	rs61039049	6.6e-08	-0.3	Spleen
chr14_54872984_A_G_b38	rs201393623	6.6e-08	-0.3	Spleen
chr14_54876349_C_T_b38	rs10146658	6.6e-08	-0.3	Spleen
chr14_54877297_T_C_b38	rs12147422	6.6e-08	-0.3	Spleen
chr14_54879352_C_T_b38	rs10133449	6.6e-08	-0.3	Spleen
chr14_54879655_A_G_b38	rs61702394	6.6e-08	-0.3	Spleen
chr14_54879953_C_A_b38	rs28757745	6.6e-08	-0.3	Spleen
chr14_54882540_C_T_b38	rs10873086	6.6e-08	-0.3	Spleen
chr14_54870157_G_T_b38	rs7492600	6.6e-08	-0.3	Spleen
chr14_54870955_T_C_b38	rs10134163	6.6e-08	-0.3	Spleen
chr14_54871603_A_G_b38	rs11850691	6.6e-08	-0.3	Spleen
chr14_54871972_A_T_b38	rs60026945	6.6e-08	-0.3	Spleen
chr14_54872892_A_G_b38	rs200640299	6.6e-08	-0.3	Spleen
chr14_54873529_G_C_b38	rs142911846	6.6e-08	-0.3	Spleen
chr14_54875185_C_T_b38	rs140884539	6.6e-08	-0.3	Spleen
chr14_54878183_C_T_b38	rs28477407	6.6e-08	-0.3	Spleen
chr14_54881655_G_A_b38	rs3783638	6.6e-08	-0.3	Spleen
chr14_54882119_C_G_b38	rs3825611	6.6e-08	-0.3	Spleen
chr14_54882385_T_C_b38	rs11158027	6.6e-08	-0.3	Spleen
chr14_54883948_G_T_b38	rs8004445	6.6e-08	-0.3	Spleen
chr14_54978408_C_A_b38	rs75790544	6.6e-08	-0.22	Esophagus - Muscularis
chr14_54981957_T_A_b38	rs73266045	6.6e-08	-0.22	Esophagus - Muscularis
chr14_54988297_T_C_b38	rs17832281	6.6e-08	-0.22	Esophagus - Muscularis
chr14_54991516_T_C_b38	rs73266060	6.6e-08	-0.22	Esophagus - Muscularis
chr14_54871932_C_T_b38	rs61039049	5.2e-05	-0.26	Brain - Caudate (basal ganglia)
chr14_54978408_C_A_b38	rs75790544	6.7e-08	-0.26	Nerve - Tibial
chr14_54981957_T_A_b38	rs73266045	6.7e-08	-0.26	Nerve - Tibial
chr14_54991516_T_C_b38	rs73266060	6.7e-08	-0.26	Nerve - Tibial
chr14_54988297_T_C_b38	rs17832281	6.7e-08	-0.26	Nerve - Tibial
chr14_55015201_A_G_b38	rs28693954	6.8e-08	-0.15	Skin - Not Sun Exposed (Suprapubic)
chr14_54959381_GTCACA_G_b38	rs879851878	6.8e-08	-0.23	Heart - Left Ventricle
chr14_54907112_G_A_b38	rs76903719	6.9e-08	-0.41	Whole Blood
chr14_54863537_A_G_b38	rs8010282	6.9e-08	-0.24	Breast - Mammary Tissue
chr14_55003587_C_CTA_b38		7.2e-08	-0.2	Skin - Not Sun Exposed (Suprapubic)
chr14_54873529_G_C_b38	rs142911846	5.2e-05	-0.26	Brain - Caudate (basal ganglia)
chr14_54875185_C_T_b38	rs140884539	5.5e-05	-0.26	Brain - Caudate (basal ganglia)
chr14_54876349_C_T_b38	rs10146658	5.5e-05	-0.26	Brain - Caudate (basal ganglia)
chr14_54979290_T_TG_b38	rs141057912	7.3e-08	-0.25	Nerve - Tibial
chr14_55015201_A_G_b38	rs28693954	7.4e-08	-0.15	Skin - Sun Exposed (Lower leg)
chr14_54837291_G_A_b38	rs2057368	7.4e-08	0.2	Nerve - Tibial
chr14_54959381_GTCACA_G_b38	rs879851878	7.6e-08	-0.26	Nerve - Tibial
chr14_54877297_T_C_b38	rs12147422	5.5e-05	-0.26	Brain - Caudate (basal ganglia)
chr14_54878183_C_T_b38	rs28477407	5.5e-05	-0.26	Brain - Caudate (basal ganglia)
chr14_54879352_C_T_b38	rs10133449	5.5e-05	-0.26	Brain - Caudate (basal ganglia)
chr14_54919316_C_T_b38	rs17128077	7.8e-08	-0.21	Thyroid
chr14_54945026_T_C_b38	rs17253619	7.8e-08	-0.23	Muscle - Skeletal
chr14_54879655_A_G_b38	rs61702394	5.5e-05	-0.26	Brain - Caudate (basal ganglia)
chr14_54879953_C_A_b38	rs28757745	5.5e-05	-0.26	Brain - Caudate (basal ganglia)
chr14_54880055_C_T_b38	rs28542181	5.5e-05	-0.26	Brain - Caudate (basal ganglia)
chr14_54863236_C_G_b38	rs111317596	8e-08	0.22	Whole Blood
chr14_54886650_C_T_b38	rs8020798	8.1e-08	0.28	Spleen
chr14_54863537_A_G_b38	rs8010282	8.2e-08	-0.24	Esophagus - Gastroesophageal Junction
chr14_54945026_T_C_b38	rs17253619	8.2e-08	-0.27	Breast - Mammary Tissue
chr14_54891053_C_T_b38	rs8003903	8.2e-08	-0.25	Nerve - Tibial
chr14_54869641_C_T_b38	rs7141483	8.3e-08	-0.23	Esophagus - Gastroesophageal Junction
chr14_54869642_A_G_b38	rs7141319	8.3e-08	-0.23	Esophagus - Gastroesophageal Junction
chr14_54870157_G_T_b38	rs7492600	8.3e-08	-0.23	Esophagus - Gastroesophageal Junction
chr14_54870245_T_C_b38	rs57575708	8.3e-08	-0.23	Esophagus - Gastroesophageal Junction
chr14_54870935_G_A_b38	rs10145097	8.3e-08	-0.23	Esophagus - Gastroesophageal Junction
chr14_54870955_T_C_b38	rs10134163	8.3e-08	-0.23	Esophagus - Gastroesophageal Junction
chr14_54871151_T_G_b38	rs4402455	8.3e-08	-0.23	Esophagus - Gastroesophageal Junction
chr14_54871603_A_G_b38	rs11850691	8.3e-08	-0.23	Esophagus - Gastroesophageal Junction
chr14_54871932_C_T_b38	rs61039049	8.3e-08	-0.23	Esophagus - Gastroesophageal Junction
chr14_54871972_A_T_b38	rs60026945	8.3e-08	-0.23	Esophagus - Gastroesophageal Junction
chr14_54872892_A_G_b38	rs200640299	8.3e-08	-0.23	Esophagus - Gastroesophageal Junction
chr14_54872984_A_G_b38	rs201393623	8.3e-08	-0.23	Esophagus - Gastroesophageal Junction
chr14_54873529_G_C_b38	rs142911846	8.3e-08	-0.23	Esophagus - Gastroesophageal Junction
chr14_54875185_C_T_b38	rs140884539	8.3e-08	-0.23	Esophagus - Gastroesophageal Junction
chr14_54876349_C_T_b38	rs10146658	8.3e-08	-0.23	Esophagus - Gastroesophageal Junction
chr14_54877297_T_C_b38	rs12147422	8.3e-08	-0.23	Esophagus - Gastroesophageal Junction
chr14_54878183_C_T_b38	rs28477407	8.3e-08	-0.23	Esophagus - Gastroesophageal Junction
chr14_54879352_C_T_b38	rs10133449	8.3e-08	-0.23	Esophagus - Gastroesophageal Junction
chr14_54879655_A_G_b38	rs61702394	8.3e-08	-0.23	Esophagus - Gastroesophageal Junction
chr14_54879953_C_A_b38	rs28757745	8.3e-08	-0.23	Esophagus - Gastroesophageal Junction
chr14_54881655_G_A_b38	rs3783638	8.3e-08	-0.23	Esophagus - Gastroesophageal Junction
chr14_54882119_C_G_b38	rs3825611	8.3e-08	-0.23	Esophagus - Gastroesophageal Junction
chr14_54882385_T_C_b38	rs11158027	8.3e-08	-0.23	Esophagus - Gastroesophageal Junction
chr14_54882540_C_T_b38	rs10873086	8.3e-08	-0.23	Esophagus - Gastroesophageal Junction
chr14_54883948_G_T_b38	rs8004445	8.3e-08	-0.23	Esophagus - Gastroesophageal Junction
chr14_54883978_A_G_b38	rs8004018	8.3e-08	-0.23	Esophagus - Gastroesophageal Junction
chr14_54863848_G_GTTGTTTGTTTGT_b38		8.3e-08	-0.25	Breast - Mammary Tissue
chr14_54897451_G_A_b38	rs112159692	8.4e-08	-0.22	Heart - Left Ventricle
chr14_54881655_G_A_b38	rs3783638	5.5e-05	-0.26	Brain - Caudate (basal ganglia)
chr14_54882385_T_C_b38	rs11158027	5.5e-05	-0.26	Brain - Caudate (basal ganglia)
chr14_54831198_T_C_b38	rs10142221	8.6e-08	0.17	Nerve - Tibial
chr14_54918780_G_A_b38	rs72715546	8.7e-08	-0.22	Heart - Left Ventricle
chr14_54794478_C_A_b38	rs10148966	8.7e-08	-0.54	Skin - Sun Exposed (Lower leg)
chr14_54796177_C_T_b38	rs17127964	8.7e-08	-0.54	Skin - Sun Exposed (Lower leg)
chr14_54869641_C_T_b38	rs7141483	8.7e-08	-0.23	Nerve - Tibial
chr14_54869642_A_G_b38	rs7141319	8.7e-08	-0.23	Nerve - Tibial
chr14_54871151_T_G_b38	rs4402455	8.7e-08	-0.23	Nerve - Tibial
chr14_54886999_G_A_b38	rs10498471	8.8e-08	-0.23	Esophagus - Gastroesophageal Junction
chr14_54886469_G_A_b38	rs10139282	8.8e-08	-0.23	Esophagus - Gastroesophageal Junction
chr14_54913227_G_A_b38	rs11626396	8.8e-08	-0.19	Esophagus - Mucosa
chr14_54914352_C_T_b38	rs11158028	8.8e-08	-0.19	Esophagus - Mucosa
chr14_54892935_C_T_b38	rs113585929	8.9e-08	-0.25	Nerve - Tibial
chr14_54892946_G_C_b38	rs112165923	8.9e-08	-0.25	Nerve - Tibial
chr14_54897198_C_T_b38	rs79437939	9.2e-08	-0.25	Nerve - Tibial
chr14_54885323_T_C_b38	rs72713477	9.2e-08	0.3	Spleen
chr14_54882540_C_T_b38	rs10873086	5.5e-05	-0.26	Brain - Caudate (basal ganglia)
chr14_54872067_G_A_b38	rs59093244	9.3e-08	-0.23	Adipose - Subcutaneous
chr14_54872068_A_T_b38	rs60898202	9.3e-08	-0.23	Adipose - Subcutaneous
chr14_54869641_C_T_b38	rs7141483	9.4e-08	-0.26	Pancreas
chr14_54869642_A_G_b38	rs7141319	9.4e-08	-0.26	Pancreas
chr14_54871151_T_G_b38	rs4402455	9.4e-08	-0.26	Pancreas
chr14_54883978_A_G_b38	rs8004018	9.4e-08	-0.26	Pancreas
chr14_54870157_G_T_b38	rs7492600	9.4e-08	-0.23	Nerve - Tibial
chr14_54870245_T_C_b38	rs57575708	9.4e-08	-0.23	Nerve - Tibial
chr14_54870935_G_A_b38	rs10145097	9.4e-08	-0.23	Nerve - Tibial
chr14_54870955_T_C_b38	rs10134163	9.4e-08	-0.23	Nerve - Tibial
chr14_54871603_A_G_b38	rs11850691	9.4e-08	-0.23	Nerve - Tibial
chr14_54871972_A_T_b38	rs60026945	9.4e-08	-0.23	Nerve - Tibial
chr14_54872984_A_G_b38	rs201393623	9.4e-08	-0.23	Nerve - Tibial
chr14_54886145_C_T_b38	rs10136545	9.4e-08	-0.12	Whole Blood
chr14_55003587_C_CTA_b38		9.4e-08	-0.2	Skin - Sun Exposed (Lower leg)
chr14_54811375_G_C_b38	rs10141060	9.4e-08	-0.54	Skin - Sun Exposed (Lower leg)
chr14_54883948_G_T_b38	rs8004445	5.5e-05	-0.26	Brain - Caudate (basal ganglia)
chr14_54945026_T_C_b38	rs17253619	9.7e-08	-0.25	Esophagus - Mucosa
chr14_54871622_C_T_b38	rs11627828	9.9e-08	0.2	Nerve - Tibial
chr14_54872609_C_T_b38	rs58992937	9.9e-08	0.2	Nerve - Tibial
chr14_54887070_T_A_b38	rs28417208	1e-07	-0.12	Whole Blood
chr14_54875002_A_C_b38	rs10140721	1e-07	-0.21	Thyroid
chr14_55003587_C_CTA_b38		1e-07	-0.21	Heart - Left Ventricle
chr14_54869029_A_G_b38	rs10138429	1e-07	-0.2	Heart - Left Ventricle
chr14_54886469_G_A_b38	rs10139282	6.2e-05	-0.26	Brain - Caudate (basal ganglia)
chr14_54886999_G_A_b38	rs10498471	6.2e-05	-0.26	Brain - Caudate (basal ganglia)
chr14_54904861_C_T_b38	rs3759664	1e-07	-0.19	Esophagus - Mucosa
chr14_54868671_G_A_b38	rs2878170	1.1e-07	0.2	Nerve - Tibial
chr14_54884700_AC_A_b38	rs138478970	1.1e-07	0.2	Nerve - Tibial
chr14_54884861_G_C_b38	rs67620272	1.1e-07	0.2	Nerve - Tibial
chr14_54869559_C_T_b38	rs7141433	6.9e-05	-0.26	Brain - Caudate (basal ganglia)
chr14_54870411_C_T_b38	rs73280512	6.9e-05	-0.26	Brain - Caudate (basal ganglia)
chr14_54978408_C_A_b38	rs75790544	0.0001	-0.26	Brain - Caudate (basal ganglia)
chr14_54980651_A_G_b38	rs143750335	1.1e-07	-0.28	Breast - Mammary Tissue
chr14_54892935_C_T_b38	rs113585929	1.1e-07	-0.22	Heart - Left Ventricle
chr14_54892946_G_C_b38	rs112165923	1.1e-07	-0.22	Heart - Left Ventricle
chr14_54834776_G_A_b38	rs57875940	1.1e-07	0.3	Spleen
chr14_54812066_G_A_b38	rs78378028	1.1e-07	-0.52	Esophagus - Mucosa
chr14_54959308_AGATCGCTTG_A_b38	rs142951018	1.1e-07	-0.25	Nerve - Tibial
chr14_54891293_TG_T_b38	rs201543736	1.1e-07	-0.69	Esophagus - Mucosa
chr14_54894127_T_G_b38	rs10134429	1.1e-07	-0.69	Esophagus - Mucosa
chr14_54896302_G_A_b38	rs11844799	1.1e-07	-0.69	Esophagus - Mucosa
chr14_54881400_C_T_b38	rs3783637	1.2e-07	-0.23	Adipose - Subcutaneous
chr14_54784224_A_G_b38	rs2236298	1.2e-07	-0.42	Skin - Sun Exposed (Lower leg)
chr14_54812066_G_A_b38	rs78378028	1.2e-07	-0.52	Skin - Sun Exposed (Lower leg)
chr14_54976349_G_A_b38	rs57667631	1.2e-07	-0.15	Skin - Sun Exposed (Lower leg)
chr14_54887429_C_CAA_b38		1.2e-07	0.28	Spleen
chr14_54858865_T_G_b38	rs12587434	1.2e-07	0.2	Nerve - Tibial
chr14_54885275_A_T_b38	rs72713476	1.2e-07	-0.27	Skin - Not Sun Exposed (Suprapubic)
chr14_54918435_C_T_b38	rs72715545	1.2e-07	-0.26	Nerve - Tibial
chr14_55015228_T_C_b38	rs28446981	1.2e-07	-0.15	Skin - Not Sun Exposed (Suprapubic)
chr14_54860819_G_A_b38	rs2149483	1.2e-07	0.22	Spleen
chr14_54988297_T_C_b38	rs17832281	1.2e-07	-0.36	Spleen
chr14_54991516_T_C_b38	rs73266060	1.2e-07	-0.36	Spleen
chr14_54978408_C_A_b38	rs75790544	1.2e-07	-0.36	Spleen
chr14_54981957_T_A_b38	rs73266045	1.2e-07	-0.36	Spleen
chr14_54919316_C_T_b38	rs17128077	1.2e-07	-0.25	Pancreas
chr14_54979290_T_TG_b38	rs141057912	0.0001	-0.26	Brain - Caudate (basal ganglia)
chr14_54872298_G_A_b38	rs56091146	1.3e-07	0.2	Nerve - Tibial
chr14_54875359_C_T_b38	rs11626155	1.3e-07	0.2	Nerve - Tibial
chr14_54876389_G_A_b38	rs60851395	1.3e-07	0.2	Nerve - Tibial
chr14_54876626_T_G_b38	rs59750960	1.3e-07	0.2	Nerve - Tibial
chr14_54884548_T_C_b38	rs58293795	1.3e-07	0.2	Nerve - Tibial
chr14_54872892_A_G_b38	rs200640299	1.3e-07	-0.22	Nerve - Tibial
chr14_54899068_C_A_b38	rs60258834	1.4e-07	-0.18	Esophagus - Mucosa
chr14_54899234_G_T_b38	rs56213135	1.4e-07	-0.18	Esophagus - Mucosa
chr14_54794576_G_A_b38	rs74658480	1.4e-07	-0.54	Whole Blood
chr14_54897198_C_T_b38	rs79437939	1.4e-07	-0.22	Heart - Left Ventricle
chr14_54881948_T_C_b38	rs3783639	1.4e-07	0.2	Nerve - Tibial
chr14_54882831_C_T_b38	rs11626210	1.4e-07	0.2	Nerve - Tibial
chr14_54853845_T_C_b38	rs4411417	1.4e-07	0.2	Nerve - Tibial
chr14_54855542_C_G_b38	rs77400311	1.4e-07	0.2	Nerve - Tibial
chr14_54856133_T_C_b38	rs7155309	1.4e-07	0.2	Nerve - Tibial
chr14_55044646_T_TTTTTC_b38	rs10693039	1.4e-07	-0.14	Whole Blood
chr14_54907585_T_C_b38	rs113334991	1.5e-07	-0.25	Nerve - Tibial
chr14_54907591_C_T_b38	rs112700866	1.5e-07	-0.25	Nerve - Tibial
chr14_54809673_T_C_b38	rs11158024	1.5e-07	-0.15	Skin - Sun Exposed (Lower leg)
chr14_54891053_C_T_b38	rs8003903	1.5e-07	-0.22	Muscle - Skeletal
chr14_54807534_T_C_b38	rs114725616	1.5e-07	-0.54	Skin - Sun Exposed (Lower leg)
chr14_54918435_C_T_b38	rs72715545	1.6e-07	-0.26	Breast - Mammary Tissue
chr14_54774840_G_A_b38	rs72713435	1.6e-07	-0.13	Whole Blood
chr14_54854067_G_A_b38	rs2878168	1.6e-07	0.19	Nerve - Tibial
chr14_54886469_G_A_b38	rs10139282	1.6e-07	-0.26	Pancreas
chr14_54886999_G_A_b38	rs10498471	1.6e-07	-0.26	Pancreas
chr14_54881109_A_G_b38	rs7155501	1.6e-07	-0.14	Skin - Not Sun Exposed (Suprapubic)
chr14_54848231_G_T_b38	rs72713467	1.7e-07	0.19	Nerve - Tibial
chr14_54844851_C_T_b38	rs752688	1.7e-07	0.19	Nerve - Tibial
chr14_54981957_T_A_b38	rs73266045	0.0001	-0.26	Brain - Caudate (basal ganglia)
chr14_54988297_T_C_b38	rs17832281	0.0001	-0.26	Brain - Caudate (basal ganglia)
chr14_54991516_T_C_b38	rs73266060	0.0001	-0.26	Brain - Caudate (basal ganglia)
chr14_54877161_T_C_b38	rs17128050	0.00013	-0.26	Brain - Caudate (basal ganglia)
chr14_54882119_C_G_b38	rs3825611	2.2e-05	-0.27	Brain - Caudate (basal ganglia)
chr14_54881068_G_A_b38	rs111537263	1.8e-07	0.2	Nerve - Tibial
chr14_55003380_G_A_b38	rs73266074	8.2e-05	-0.27	Brain - Caudate (basal ganglia)
chr14_54869641_C_T_b38	rs7141483	1.9e-07	-0.3	Spleen
chr14_54869642_A_G_b38	rs7141319	1.9e-07	-0.3	Spleen
chr14_54871151_T_G_b38	rs4402455	1.9e-07	-0.3	Spleen
chr14_54883978_A_G_b38	rs8004018	1.9e-07	-0.3	Spleen
chr14_54863346_C_T_b38	rs150825385	1.9e-07	0.32	Spleen
chr14_54872067_G_A_b38	rs59093244	1.9e-07	-0.32	Spleen
chr14_54872068_A_T_b38	rs60898202	1.9e-07	-0.32	Spleen
chr14_54881400_C_T_b38	rs3783637	1.9e-07	-0.32	Spleen
chr14_54981264_A_G_b38	rs67571433	1.9e-07	-0.15	Skin - Sun Exposed (Lower leg)
chr14_54915072_G_A_b38	rs8022453	1.9e-07	-0.18	Esophagus - Mucosa
chr14_54914508_T_C_b38	rs11852045	1.9e-07	-0.18	Esophagus - Mucosa
chr14_54901362_C_CT_b38	rs150565713	1.9e-07	-0.26	Breast - Mammary Tissue
chr14_54902268_G_C_b38	rs2183080	1.9e-07	-0.25	Breast - Mammary Tissue
chr14_54903403_C_T_b38	rs66989494	1.9e-07	-0.25	Breast - Mammary Tissue
chr14_54969606_C_T_b38	rs58055971	1.9e-07	-0.15	Skin - Sun Exposed (Lower leg)
chr14_54979835_C_T_b38	rs68065548	2e-07	-0.15	Skin - Sun Exposed (Lower leg)
chr14_54907585_T_C_b38	rs113334991	2e-07	-0.25	Breast - Mammary Tissue
chr14_54907591_C_T_b38	rs112700866	2e-07	-0.25	Breast - Mammary Tissue
chr14_54840086_C_A_b38	rs7142517	2e-07	-0.17	Nerve - Tibial
chr14_54869029_A_G_b38	rs10138429	2e-07	-0.2	Thyroid
chr14_54880055_C_T_b38	rs28542181	2e-07	-0.22	Breast - Mammary Tissue
chr14_54919316_C_T_b38	rs17128077	2e-07	-0.2	Adipose - Subcutaneous
chr14_54897198_C_T_b38	rs79437939	8.8e-05	-0.27	Brain - Caudate (basal ganglia)
chr14_54816352_G_GAAAAAGATCA_b38	rs61084011	2e-07	0.18	Nerve - Tibial
chr14_54840086_C_A_b38	rs7142517	2e-07	-0.13	Adipose - Visceral (Omentum)
chr14_54933810_G_A_b38	rs1187892	2e-07	0.14	Skin - Sun Exposed (Lower leg)
chr14_54959381_GTCACA_G_b38	rs879851878	8.9e-05	-0.27	Brain - Caudate (basal ganglia)
chr14_54979290_T_TG_b38	rs141057912	2.1e-07	-0.35	Spleen
chr14_54945026_T_C_b38	rs17253619	0.00012	-0.27	Brain - Caudate (basal ganglia)
chr14_54869641_C_T_b38	rs7141483	1.3e-05	-0.28	Brain - Caudate (basal ganglia)
chr14_54901362_C_CT_b38	rs150565713	2.1e-07	-0.24	Esophagus - Mucosa
chr14_54843774_G_A_b38	rs841	2.1e-07	0.19	Nerve - Tibial
chr14_54869642_A_G_b38	rs7141319	1.3e-05	-0.28	Brain - Caudate (basal ganglia)
chr14_54871151_T_G_b38	rs4402455	1.3e-05	-0.28	Brain - Caudate (basal ganglia)
chr14_54823334_G_C_b38	rs78925712	2.1e-07	-0.7	Pancreas
chr14_54834000_C_G_b38	rs10145336	2.1e-07	-0.7	Pancreas
chr14_54869029_A_G_b38	rs10138429	2.2e-07	-0.28	Spleen
chr14_54788792_A_C_b38	rs8014092	2.2e-07	-0.49	Skin - Sun Exposed (Lower leg)
chr14_54783787_C_G_b38	rs28648747	2.2e-07	-0.45	Skin - Sun Exposed (Lower leg)
chr14_54839739_G_C_b38	rs10483639	2.2e-07	-0.17	Esophagus - Mucosa
chr14_54937511_A_G_b38	rs67317740	3e-05	-0.28	Brain - Caudate (basal ganglia)
chr14_54774331_C_A_b38	rs9323270	2.3e-07	-0.14	Skin - Not Sun Exposed (Suprapubic)
chr14_54771139_A_G_b38	rs17737822	2.3e-07	-0.15	Skin - Sun Exposed (Lower leg)
chr14_54873593_G_A_b38	rs146123422	2.4e-07	0.2	Nerve - Tibial
chr14_54897451_G_A_b38	rs112159692	5e-05	-0.28	Brain - Caudate (basal ganglia)
chr14_54959308_AGATCGCTTG_A_b38	rs142951018	5.5e-05	-0.28	Brain - Caudate (basal ganglia)
chr14_55015228_T_C_b38	rs28446981	2.5e-07	-0.14	Skin - Sun Exposed (Lower leg)
chr14_54774331_C_A_b38	rs9323270	2.6e-07	-0.15	Skin - Sun Exposed (Lower leg)
chr14_54869641_C_T_b38	rs7141483	2.6e-07	-0.22	Breast - Mammary Tissue
chr14_54869642_A_G_b38	rs7141319	2.6e-07	-0.22	Breast - Mammary Tissue
chr14_54870157_G_T_b38	rs7492600	2.6e-07	-0.22	Breast - Mammary Tissue
chr14_54870245_T_C_b38	rs57575708	2.6e-07	-0.22	Breast - Mammary Tissue
chr14_54870935_G_A_b38	rs10145097	2.6e-07	-0.22	Breast - Mammary Tissue
chr14_54870955_T_C_b38	rs10134163	2.6e-07	-0.22	Breast - Mammary Tissue
chr14_54871151_T_G_b38	rs4402455	2.6e-07	-0.22	Breast - Mammary Tissue
chr14_54871603_A_G_b38	rs11850691	2.6e-07	-0.22	Breast - Mammary Tissue
chr14_54871972_A_T_b38	rs60026945	2.6e-07	-0.22	Breast - Mammary Tissue
chr14_54872892_A_G_b38	rs200640299	2.6e-07	-0.22	Breast - Mammary Tissue
chr14_54872984_A_G_b38	rs201393623	2.6e-07	-0.22	Breast - Mammary Tissue
chr14_54918435_C_T_b38	rs72715545	2.6e-07	-0.23	Esophagus - Mucosa
chr14_54875002_A_C_b38	rs10140721	2.6e-07	-0.25	Pancreas
chr14_54882119_C_G_b38	rs3825611	2.6e-07	-0.22	Nerve - Tibial
chr14_54863537_A_G_b38	rs8010282	2.6e-07	-0.23	Nerve - Tibial
chr14_54886999_G_A_b38	rs10498471	2.7e-07	-0.21	Esophagus - Mucosa
chr14_54907585_T_C_b38	rs113334991	3.4e-05	-0.29	Brain - Caudate (basal ganglia)
chr14_54883978_A_G_b38	rs8004018	2.7e-07	-0.22	Nerve - Tibial
chr14_54869559_C_T_b38	rs7141433	2.7e-07	-0.21	Heart - Left Ventricle
chr14_54870411_C_T_b38	rs73280512	2.7e-07	-0.21	Heart - Left Ventricle
chr14_54877161_T_C_b38	rs17128050	2.7e-07	-0.21	Heart - Left Ventricle
chr14_54978408_C_A_b38	rs75790544	2.7e-07	-0.24	Adipose - Subcutaneous
chr14_54979290_T_TG_b38	rs141057912	2.7e-07	-0.24	Adipose - Subcutaneous
chr14_54981957_T_A_b38	rs73266045	2.7e-07	-0.24	Adipose - Subcutaneous
chr14_54988297_T_C_b38	rs17832281	2.7e-07	-0.24	Adipose - Subcutaneous
chr14_54991516_T_C_b38	rs73266060	2.7e-07	-0.24	Adipose - Subcutaneous
chr14_54779544_C_A_b38	rs12323472	2.8e-07	-0.52	Skin - Sun Exposed (Lower leg)
chr14_54907591_C_T_b38	rs112700866	3.4e-05	-0.29	Brain - Caudate (basal ganglia)
chr14_54853552_C_T_b38	rs10129528	2.9e-07	-0.48	Esophagus - Mucosa
chr14_54918435_C_T_b38	rs72715545	3.4e-05	-0.29	Brain - Caudate (basal ganglia)
chr14_54901362_C_CT_b38	rs150565713	1.8e-05	-0.3	Brain - Caudate (basal ganglia)
chr14_54902268_G_C_b38	rs2183080	1.8e-05	-0.3	Brain - Caudate (basal ganglia)
chr14_54869029_A_G_b38	rs10138429	4.9e-12	-0.6	Brain - Cerebellum
chr14_55007182_T_C_b38	rs9323275	7e-11	-0.15	Whole Blood
chr14_55003380_G_A_b38	rs73266074	2.9e-07	-0.35	Spleen
chr14_54891024_A_G_b38	rs57095876	3e-07	0.28	Spleen
chr14_54873529_G_C_b38	rs142911846	3e-07	-0.22	Nerve - Tibial
chr14_54875185_C_T_b38	rs140884539	3e-07	-0.22	Nerve - Tibial
chr14_54876349_C_T_b38	rs10146658	3e-07	-0.22	Nerve - Tibial
chr14_54877297_T_C_b38	rs12147422	3e-07	-0.22	Nerve - Tibial
chr14_54878183_C_T_b38	rs28477407	3e-07	-0.22	Nerve - Tibial
chr14_54879352_C_T_b38	rs10133449	3e-07	-0.22	Nerve - Tibial
chr14_54879953_C_A_b38	rs28757745	3e-07	-0.22	Nerve - Tibial
chr14_54881655_G_A_b38	rs3783638	3e-07	-0.22	Nerve - Tibial
chr14_54882385_T_C_b38	rs11158027	3e-07	-0.22	Nerve - Tibial
chr14_54883948_G_T_b38	rs8004445	3e-07	-0.22	Nerve - Tibial
chr14_54871932_C_T_b38	rs61039049	3e-07	-0.22	Nerve - Tibial
chr14_54879655_A_G_b38	rs61702394	3e-07	-0.22	Nerve - Tibial
chr14_54882540_C_T_b38	rs10873086	3e-07	-0.22	Nerve - Tibial
chr14_54824330_T_C_b38	rs72713456	3e-07	0.19	Nerve - Tibial
chr14_54827413_TA_T_b38	rs58475937	3e-07	0.19	Nerve - Tibial
chr14_54830011_T_G_b38	rs17127992	3e-07	0.19	Nerve - Tibial
chr14_54979435_C_T_b38	rs66769866	3.1e-07	-0.14	Skin - Sun Exposed (Lower leg)
chr14_54986041_C_G_b38	rs7151670	3.1e-07	-0.14	Skin - Sun Exposed (Lower leg)
chr14_54996151_T_C_b38	rs8022049	3.1e-07	-0.14	Skin - Sun Exposed (Lower leg)
chr14_55008131_T_C_b38	rs34988865	3.1e-07	-0.14	Skin - Sun Exposed (Lower leg)
chr14_54839522_C_A_b38	rs17128004	3.1e-07	-0.17	Esophagus - Mucosa
chr14_54902268_G_C_b38	rs2183080	3.1e-07	-0.23	Esophagus - Mucosa
chr14_54903403_C_T_b38	rs66989494	3.1e-07	-0.23	Esophagus - Mucosa
chr14_54907585_T_C_b38	rs113334991	3.1e-07	-0.23	Esophagus - Mucosa
chr14_54907591_C_T_b38	rs112700866	3.1e-07	-0.23	Esophagus - Mucosa
chr14_54980651_A_G_b38	rs143750335	7.2e-11	-0.66	Brain - Cerebellar Hemisphere
chr14_54862362_C_G_b38	rs9671455	3.2e-07	0.18	Nerve - Tibial
chr14_54871932_C_T_b38	rs61039049	3.2e-07	-0.22	Breast - Mammary Tissue
chr14_54873529_G_C_b38	rs142911846	3.2e-07	-0.22	Breast - Mammary Tissue
chr14_54875185_C_T_b38	rs140884539	3.2e-07	-0.22	Breast - Mammary Tissue
chr14_54876349_C_T_b38	rs10146658	3.2e-07	-0.22	Breast - Mammary Tissue
chr14_54877297_T_C_b38	rs12147422	3.2e-07	-0.22	Breast - Mammary Tissue
chr14_54878183_C_T_b38	rs28477407	3.2e-07	-0.22	Breast - Mammary Tissue
chr14_54879352_C_T_b38	rs10133449	3.2e-07	-0.22	Breast - Mammary Tissue
chr14_54879655_A_G_b38	rs61702394	3.2e-07	-0.22	Breast - Mammary Tissue
chr14_54879953_C_A_b38	rs28757745	3.2e-07	-0.22	Breast - Mammary Tissue
chr14_54881655_G_A_b38	rs3783638	3.2e-07	-0.22	Breast - Mammary Tissue
chr14_54882119_C_G_b38	rs3825611	3.2e-07	-0.22	Breast - Mammary Tissue
chr14_54882385_T_C_b38	rs11158027	3.2e-07	-0.22	Breast - Mammary Tissue
chr14_54882540_C_T_b38	rs10873086	3.2e-07	-0.22	Breast - Mammary Tissue
chr14_54883948_G_T_b38	rs8004445	3.2e-07	-0.22	Breast - Mammary Tissue
chr14_54883978_A_G_b38	rs8004018	3.2e-07	-0.22	Breast - Mammary Tissue
chr14_54818442_C_T_b38	rs72713453	3.2e-07	0.19	Nerve - Tibial
chr14_54823654_C_T_b38	rs10129724	3.2e-07	-0.57	Pancreas
chr14_54824599_C_A_b38	rs10132863	3.2e-07	-0.57	Pancreas
chr14_54830291_A_C_b38	rs10151986	3.2e-07	-0.57	Pancreas
chr14_54860819_G_A_b38	rs2149483	3.2e-07	0.17	Nerve - Tibial
chr14_54978414_C_A_b38	rs56335168	3.2e-07	-0.14	Skin - Sun Exposed (Lower leg)
chr14_54982075_C_T_b38	rs8021370	3.2e-07	-0.14	Skin - Sun Exposed (Lower leg)
chr14_54990323_C_T_b38	rs57922954	3.2e-07	-0.14	Skin - Sun Exposed (Lower leg)
chr14_54998835_T_A_b38	rs66820631	3.2e-07	-0.14	Skin - Sun Exposed (Lower leg)
chr14_55003487_C_T_b38	rs113695652	3.2e-07	-0.14	Skin - Sun Exposed (Lower leg)
chr14_55004145_G_C_b38	rs4335711	3.2e-07	-0.14	Skin - Sun Exposed (Lower leg)
chr14_55009993_TG_T_b38	rs11351246	3.2e-07	-0.14	Skin - Sun Exposed (Lower leg)
chr14_54866081_C_T_b38	rs17128033	3.3e-07	-0.53	Skin - Not Sun Exposed (Suprapubic)
chr14_54866640_G_A_b38	rs28643468	3.3e-07	-0.53	Skin - Not Sun Exposed (Suprapubic)
chr14_54868454_A_G_b38	rs10137881	3.3e-07	-0.53	Skin - Not Sun Exposed (Suprapubic)
chr14_54869707_C_T_b38	rs2183083	3.3e-07	-0.53	Skin - Not Sun Exposed (Suprapubic)
chr14_54870386_G_A_b38	rs10144581	3.3e-07	-0.53	Skin - Not Sun Exposed (Suprapubic)
chr14_54871866_T_C_b38	rs141565677	3.3e-07	-0.53	Skin - Not Sun Exposed (Suprapubic)
chr14_54875318_T_C_b38	rs10220342	3.3e-07	-0.53	Skin - Not Sun Exposed (Suprapubic)
chr14_55011638_C_T_b38	rs60028867	3.3e-07	-0.14	Skin - Sun Exposed (Lower leg)
chr14_54886650_C_T_b38	rs8020798	3.3e-07	0.19	Nerve - Tibial
chr14_55003587_C_CTA_b38		3.3e-07	-0.17	Adipose - Visceral (Omentum)
chr14_54939831_A_T_b38	rs28481699	8.2e-11	-0.15	Whole Blood
chr14_55003380_G_A_b38	rs73266074	3.4e-07	-0.25	Nerve - Tibial
chr14_54945026_T_C_b38	rs17253619	3.4e-07	-0.35	Pituitary
chr14_54976005_G_A_b38	rs80067373	3.5e-07	-0.65	Esophagus - Mucosa
chr14_54980538_A_T_b38	rs28706216	3.5e-07	-0.65	Esophagus - Mucosa
chr14_54983885_G_A_b38	rs77810789	3.5e-07	-0.65	Esophagus - Mucosa
chr14_55004188_T_C_b38	rs28719471	3.5e-07	-0.65	Esophagus - Mucosa
chr14_54986745_T_C_b38	rs10150556	3.5e-07	-0.65	Esophagus - Mucosa
chr14_55011645_GTGTT_G_b38	rs34660987	3.5e-07	-0.65	Esophagus - Mucosa
chr14_54880055_C_T_b38	rs28542181	3.5e-07	-0.22	Nerve - Tibial
chr14_54927974_G_T_b38	rs72715552	3.5e-07	-0.18	Esophagus - Mucosa
chr14_54952952_C_T_b38	rs8006977	8.7e-11	-0.15	Whole Blood
chr14_54907883_T_A_b38	rs11847771	3.5e-07	-0.18	Esophagus - Mucosa
chr14_54908884_C_A_b38	rs11621177	3.5e-07	-0.18	Esophagus - Mucosa
chr14_54948983_T_C_b38	rs8005471	1e-10	-0.15	Whole Blood
chr14_54847495_T_A_b38	rs10139369	3.7e-07	-0.43	Esophagus - Mucosa
chr14_54981264_A_G_b38	rs67571433	3.7e-07	-0.12	Whole Blood
chr14_54902703_G_A_b38	rs28458175	3.7e-07	-0.54	Esophagus - Mucosa
chr14_54902794_G_A_b38	rs115939621	3.7e-07	-0.54	Esophagus - Mucosa
chr14_54904037_G_A_b38	rs11847085	3.7e-07	-0.54	Esophagus - Mucosa
chr14_54906950_GAA_G_b38	rs33976205	3.7e-07	-0.54	Esophagus - Mucosa
chr14_54907413_A_T_b38	rs142209706	3.7e-07	-0.54	Esophagus - Mucosa
chr14_54912758_G_A_b38	rs10143699	3.7e-07	-0.54	Esophagus - Mucosa
chr14_54885275_A_T_b38	rs72713476	3.8e-07	-0.3	Nerve - Tibial
chr14_54872892_A_G_b38	rs200640299	3.8e-07	-0.32	Pituitary
chr14_54863537_A_G_b38	rs8010282	3.9e-07	-0.29	Cells - EBV-transformed lymphocytes
chr14_54960502_C_A_b38	rs117070457	4e-07	-0.29	Lung
chr14_54949104_C_T_b38	rs8004402	1e-10	-0.15	Whole Blood
chr14_54885323_T_C_b38	rs72713477	4e-07	0.2	Nerve - Tibial
chr14_54872067_G_A_b38	rs59093244	4e-07	-0.23	Nerve - Tibial
chr14_54872068_A_T_b38	rs60898202	4e-07	-0.23	Nerve - Tibial
chr14_54961923_A_G_b38	rs3783643	1.1e-10	-0.15	Whole Blood
chr14_54961998_A_G_b38	rs3783644	1.1e-10	-0.15	Whole Blood
chr14_54917286_G_A_b38	rs11628304	1.1e-10	-0.15	Whole Blood
chr14_54958849_T_C_b38	rs8012152	1.2e-10	-0.15	Whole Blood
chr14_54950498_C_G_b38	rs6572992	1.2e-10	-0.15	Whole Blood
chr14_54837362_G_A_b38	rs2145945	4.1e-07	0.12	Whole Blood
chr14_54897451_G_A_b38	rs112159692	4.1e-07	-0.24	Breast - Mammary Tissue
chr14_54908708_G_A_b38	rs11621165	4.1e-07	-0.18	Esophagus - Mucosa
chr14_54886469_G_A_b38	rs10139282	4.2e-07	-0.2	Esophagus - Mucosa
chr14_54964717_T_C_b38	rs9285583	1.3e-10	-0.15	Whole Blood
chr14_54774331_C_A_b38	rs9323270	4.2e-07	-0.12	Whole Blood
chr14_54959195_C_G_b38	rs8011446	4.3e-07	-0.14	Skin - Sun Exposed (Lower leg)
chr14_54965373_C_T_b38	rs17832269	4.3e-07	-0.14	Skin - Sun Exposed (Lower leg)
chr14_54869641_C_T_b38	rs7141483	4.3e-07	-0.19	Heart - Left Ventricle
chr14_54869642_A_G_b38	rs7141319	4.3e-07	-0.19	Heart - Left Ventricle
chr14_54871151_T_G_b38	rs4402455	4.3e-07	-0.19	Heart - Left Ventricle
chr14_54883978_A_G_b38	rs8004018	4.3e-07	-0.19	Heart - Left Ventricle
chr14_54887429_C_CAA_b38		4.4e-07	0.19	Nerve - Tibial
chr14_54946151_T_C_b38	rs7146285	1.5e-10	-0.15	Whole Blood
chr14_54885275_A_T_b38	rs72713476	4.4e-07	-0.44	Cells - EBV-transformed lymphocytes
chr14_54872067_G_A_b38	rs59093244	1.6e-10	-0.58	Brain - Cerebellar Hemisphere
chr14_54885275_A_T_b38	rs72713476	4.5e-07	-0.25	Muscle - Skeletal
chr14_54797691_C_T_b38	rs10135910	4.6e-07	-0.51	Skin - Sun Exposed (Lower leg)
chr14_54806360_C_A_b38	rs10147626	4.6e-07	-0.51	Skin - Sun Exposed (Lower leg)
chr14_54872068_A_T_b38	rs60898202	1.6e-10	-0.58	Brain - Cerebellar Hemisphere
chr14_54950732_A_G_b38	rs8015172	4.7e-07	-0.14	Skin - Sun Exposed (Lower leg)
chr14_54829222_C_G_b38	rs7151058	4.8e-07	-0.16	Esophagus - Mucosa
chr14_54917622_T_A_b38	rs1107960	1.7e-10	-0.15	Whole Blood
chr14_54960318_T_C_b38	rs6572993	1.7e-10	-0.15	Whole Blood
chr14_55026502_C_T_b38	rs1209087	4.9e-07	0.14	Esophagus - Mucosa
chr14_54886723_C_CT_b38	rs146098989	5e-07	-0.43	Whole Blood
chr14_54774157_G_A_b38	rs60362659	5.1e-07	-0.13	Whole Blood
chr14_54960385_C_G_b38	rs6572994	1.7e-10	-0.15	Whole Blood
chr14_54980651_A_G_b38	rs143750335	5.2e-07	-0.24	Esophagus - Mucosa
chr14_54869559_C_T_b38	rs7141433	5.2e-07	-0.23	Nerve - Tibial
chr14_54870411_C_T_b38	rs73280512	5.2e-07	-0.23	Nerve - Tibial
chr14_55033533_T_C_b38	rs1187873	5.3e-07	-0.18	Esophagus - Mucosa
chr14_54969606_C_T_b38	rs58055971	5.3e-07	-0.12	Whole Blood
chr14_54903902_G_A_b38	rs3759662	5.3e-07	0.15	Whole Blood
chr14_54889807_G_C_b38	rs17128052	5.3e-07	0.28	Spleen
chr14_54978028_G_A_b38	rs7157085	1.8e-10	-0.15	Whole Blood
chr14_54897198_C_T_b38	rs79437939	5.4e-07	-0.24	Breast - Mammary Tissue
chr14_54897198_C_T_b38	rs79437939	5.5e-07	-0.22	Esophagus - Mucosa
chr14_54897451_G_A_b38	rs112159692	5.5e-07	-0.22	Esophagus - Mucosa
chr14_54886469_G_A_b38	rs10139282	5.6e-07	-0.22	Breast - Mammary Tissue
chr14_55003380_G_A_b38	rs73266074	1.9e-10	-0.62	Brain - Cerebellar Hemisphere
chr14_55052238_C_T_b38	rs66554356	2.1e-10	0.38	Whole Blood
chr14_54925027_A_AC_b38	rs11393815	2.3e-10	-0.15	Whole Blood
chr14_54869559_C_T_b38	rs7141433	2.4e-10	-0.59	Brain - Cerebellar Hemisphere
chr14_54870411_C_T_b38	rs73280512	2.4e-10	-0.59	Brain - Cerebellar Hemisphere
chr14_54933494_A_G_b38	rs56164809	2.8e-10	-0.15	Whole Blood
chr14_54881400_C_T_b38	rs3783637	3.1e-10	-0.57	Brain - Cerebellar Hemisphere
chr14_54936490_A_G_b38	rs61224609	5.6e-07	-0.14	Skin - Sun Exposed (Lower leg)
chr14_54842834_G_A_b38	rs76009965	5.6e-07	-0.66	Pancreas
chr14_54859105_C_T_b38	rs17128028	5.6e-07	-0.66	Pancreas
chr14_55003380_G_A_b38	rs73266074	5.7e-07	-0.21	Esophagus - Muscularis
chr14_54927912_GAT_G_b38	rs10565777	3.2e-10	-0.15	Whole Blood
chr14_54766806_G_A_b38	rs7147275	3.5e-10	-0.2	Whole Blood
chr14_54872067_G_A_b38	rs59093244	6e-07	-0.23	Esophagus - Gastroesophageal Junction
chr14_54872068_A_T_b38	rs60898202	6e-07	-0.23	Esophagus - Gastroesophageal Junction
chr14_54881400_C_T_b38	rs3783637	6e-07	-0.23	Esophagus - Gastroesophageal Junction
chr14_54877161_T_C_b38	rs17128050	4.3e-10	-0.58	Brain - Cerebellar Hemisphere
chr14_55192313_C_T_b38	rs75811768	5.7e-10	-0.36	Whole Blood
chr14_55397428_G_A_b38	rs61743178	7e-10	-0.32	Whole Blood
chr14_54947007_G_C_b38	rs8013521	1.3e-09	-0.14	Whole Blood
chr14_54897451_G_A_b38	rs112159692	6.1e-07	-0.21	Muscle - Skeletal
chr14_54879953_C_A_b38	rs28757745	6.1e-07	-0.31	Pituitary
chr14_54775527_T_G_b38	rs17127934	1.3e-09	-0.15	Whole Blood
chr14_54976349_G_A_b38	rs57667631	6.1e-07	-0.12	Whole Blood
chr14_55026541_AC_A_b38	rs3831212	6.2e-07	0.14	Esophagus - Mucosa
chr14_54979435_C_T_b38	rs66769866	6.2e-07	-0.12	Whole Blood
chr14_54986041_C_G_b38	rs7151670	6.2e-07	-0.12	Whole Blood
chr14_54996151_T_C_b38	rs8022049	6.2e-07	-0.12	Whole Blood
chr14_55008131_T_C_b38	rs34988865	6.2e-07	-0.12	Whole Blood
chr14_54870157_G_T_b38	rs7492600	6.3e-07	-0.31	Pituitary
chr14_54870245_T_C_b38	rs57575708	6.3e-07	-0.31	Pituitary
chr14_54870955_T_C_b38	rs10134163	6.3e-07	-0.31	Pituitary
chr14_54871603_A_G_b38	rs11850691	6.3e-07	-0.31	Pituitary
chr14_54871972_A_T_b38	rs60026945	6.3e-07	-0.31	Pituitary
chr14_55454152_G_A_b38	rs72717793	1.3e-09	-0.16	Whole Blood
chr14_54860819_G_A_b38	rs2149483	1.4e-09	0.14	Whole Blood
chr14_54861917_C_T_b38	rs9671371	1.6e-09	0.14	Whole Blood
chr14_54885275_A_T_b38	rs72713476	1.7e-09	-0.68	Brain - Cerebellar Hemisphere
chr14_54834776_G_A_b38	rs57875940	6.4e-07	0.2	Nerve - Tibial
chr14_54902268_G_C_b38	rs2183080	6.4e-07	-0.21	Muscle - Skeletal
chr14_54903403_C_T_b38	rs66989494	6.4e-07	-0.21	Muscle - Skeletal
chr14_54872067_G_A_b38	rs59093244	6.4e-07	-0.32	Pituitary
chr14_54872068_A_T_b38	rs60898202	6.4e-07	-0.32	Pituitary
chr14_54984168_T_C_b38	rs56206440	6.5e-07	-0.14	Skin - Not Sun Exposed (Suprapubic)
chr14_54980651_A_G_b38	rs143750335	6.6e-07	-0.22	Muscle - Skeletal
chr14_54870935_G_A_b38	rs10145097	6.6e-07	-0.31	Pituitary
chr14_54872984_A_G_b38	rs201393623	6.6e-07	-0.31	Pituitary
chr14_54886999_G_A_b38	rs10498471	6.6e-07	-0.22	Breast - Mammary Tissue
chr14_54790872_A_G_b38	rs3813402	6.6e-07	-0.14	Skin - Sun Exposed (Lower leg)
chr14_54979290_T_TG_b38	rs141057912	6.6e-07	-0.24	Breast - Mammary Tissue
chr14_54775618_A_G_b38	rs10144632	1.8e-09	-0.15	Whole Blood
chr14_55255145_A_G_b38	rs79860430	1.8e-09	-0.3	Whole Blood
chr14_55285096_G_A_b38	rs116848050	1.8e-09	-0.33	Whole Blood
chr14_54951896_G_A_b38	rs7159953	1.9e-09	-0.14	Whole Blood
chr14_54881400_C_T_b38	rs3783637	6.7e-07	-0.32	Pituitary
chr14_54795066_G_T_b38	rs117693003	6.8e-07	-0.33	Adipose - Visceral (Omentum)
chr14_54978408_C_A_b38	rs75790544	6.8e-07	-0.24	Breast - Mammary Tissue
chr14_54981957_T_A_b38	rs73266045	6.8e-07	-0.24	Breast - Mammary Tissue
chr14_54988297_T_C_b38	rs17832281	6.8e-07	-0.24	Breast - Mammary Tissue
chr14_54991516_T_C_b38	rs73266060	6.8e-07	-0.24	Breast - Mammary Tissue
chr14_54893485_T_C_b38	rs3783642	6.9e-07	-0.11	Whole Blood
chr14_55192347_T_TTCCCC_b38	rs1555330402	2.1e-09	-0.35	Whole Blood
chr14_54914944_T_C_b38	rs8023187	2.2e-09	-0.14	Whole Blood
chr14_54839522_C_A_b38	rs17128004	7e-07	0.18	Nerve - Tibial
chr14_54837343_G_A_b38	rs2057369	5.6e-09	0.16	Whole Blood
chr14_54972357_C_T_b38	rs59323730	6.2e-09	-0.14	Whole Blood
chr14_54979835_C_T_b38	rs68065548	7.1e-07	-0.12	Whole Blood
chr14_54863848_G_GTTGTTTGTTTGT_b38		7.1e-07	-0.23	Nerve - Tibial
chr14_54869641_C_T_b38	rs7141483	7.2e-07	-0.31	Pituitary
chr14_54869642_A_G_b38	rs7141319	7.2e-07	-0.31	Pituitary
chr14_54871151_T_G_b38	rs4402455	7.2e-07	-0.31	Pituitary
chr14_54918780_G_A_b38	rs72715546	7.2e-07	-0.22	Adipose - Subcutaneous
chr14_54980651_A_G_b38	rs143750335	7.3e-07	-0.25	Esophagus - Gastroesophageal Junction
chr14_54883978_A_G_b38	rs8004018	7.3e-07	-0.31	Pituitary
chr14_54803213_T_C_b38	rs9806024	7.4e-07	-0.5	Skin - Sun Exposed (Lower leg)
chr14_54907585_T_C_b38	rs113334991	7.4e-07	-0.21	Muscle - Skeletal
chr14_54907591_C_T_b38	rs112700866	7.4e-07	-0.21	Muscle - Skeletal
chr14_54945026_T_C_b38	rs17253619	7.4e-07	-0.3	Pancreas
chr14_54807534_T_C_b38	rs114725616	7.5e-07	-0.51	Esophagus - Mucosa
chr14_54891053_C_T_b38	rs8003903	7.5e-07	-0.33	Pituitary
chr14_54892935_C_T_b38	rs113585929	7.5e-07	-0.33	Pituitary
chr14_54892946_G_C_b38	rs112165923	7.5e-07	-0.33	Pituitary
chr14_54840086_C_A_b38	rs7142517	7.5e-07	-0.23	Spleen
chr14_54953955_C_T_b38	rs11629355	7.6e-07	0.14	Whole Blood
chr14_54863537_A_G_b38	rs8010282	7.6e-07	-0.18	Muscle - Skeletal
chr14_54894118_T_A_b38	rs72713482	7.7e-07	0.27	Spleen
chr14_54973622_A_C_b38	rs11846514	6.2e-09	-0.14	Whole Blood
chr14_54869029_A_G_b38	rs10138429	7.8e-07	-0.24	Pancreas
chr14_54897198_C_T_b38	rs79437939	7.8e-07	-0.33	Pituitary
chr14_54897451_G_A_b38	rs112159692	7.8e-07	-0.33	Pituitary
chr14_54955193_T_G_b38	rs8009997	7.9e-07	-0.14	Skin - Sun Exposed (Lower leg)
chr14_54899068_C_A_b38	rs60258834	8e-07	0.28	Spleen
chr14_54899234_G_T_b38	rs56213135	8e-07	0.28	Spleen
chr14_54833660_C_T_b38	rs7148266	7e-09	0.16	Whole Blood
chr14_54918435_C_T_b38	rs72715545	8e-07	-0.21	Muscle - Skeletal
chr14_54936490_A_G_b38	rs61224609	8.1e-07	-0.12	Whole Blood
chr14_54942352_T_A_b38	rs8020545	7.2e-09	-0.14	Whole Blood
chr14_54889676_C_T_b38	rs10149080	8.2e-07	-0.71	Pancreas
chr14_54893338_T_C_b38	rs10133661	8.2e-07	-0.71	Pancreas
chr14_54960646_T_G_b38	rs148475348	8.2e-07	0.14	Whole Blood
chr14_55003380_G_A_b38	rs73266074	8.3e-07	-0.24	Breast - Mammary Tissue
chr14_54908708_G_A_b38	rs11621165	8.3e-07	0.28	Spleen
chr14_54930539_T_G_b38	rs55726650	8.3e-07	0.14	Whole Blood
chr14_54886469_G_A_b38	rs10139282	8.4e-07	-0.18	Heart - Left Ventricle
chr14_54886999_G_A_b38	rs10498471	8.4e-07	-0.18	Heart - Left Ventricle
chr14_54792485_T_G_b38	rs911615	8.5e-07	-0.14	Skin - Sun Exposed (Lower leg)
chr14_54943105_C_T_b38	rs57622454	8.5e-07	-0.18	Esophagus - Mucosa
chr14_54942366_C_G_b38	rs8019390	7.2e-09	-0.14	Whole Blood
chr14_54844851_C_T_b38	rs752688	7.6e-09	0.16	Whole Blood
chr14_54848231_G_T_b38	rs72713467	7.6e-09	0.16	Whole Blood
chr14_54874022_T_C_b38	rs80200535	8.1e-09	-0.13	Whole Blood
chr14_54918609_C_G_b38	rs943912	8.7e-07	0.14	Whole Blood
chr14_54919928_T_C_b38	rs8011358	8.7e-07	0.14	Whole Blood
chr14_54937511_A_G_b38	rs67317740	8.8e-07	-0.24	Breast - Mammary Tissue
chr14_54904861_C_T_b38	rs3759664	8.8e-07	0.28	Spleen
chr14_54913227_G_A_b38	rs11626396	8.8e-07	0.28	Spleen
chr14_54914352_C_T_b38	rs11158028	8.8e-07	0.28	Spleen
chr14_54874138_G_A_b38	rs79159412	8.1e-09	-0.13	Whole Blood
chr14_54812066_G_A_b38	rs78378028	8.9e-07	-0.62	Pancreas
chr14_54813589_C_T_b38	rs10137337	8.9e-07	-0.14	Skin - Sun Exposed (Lower leg)
chr14_54973350_C_A_b38	rs943914	8.2e-09	-0.14	Whole Blood
chr14_54959308_AGATCGCTTG_A_b38	rs142951018	9.2e-07	-0.24	Breast - Mammary Tissue
chr14_54837291_G_A_b38	rs2057368	8.3e-09	0.16	Whole Blood
chr14_54901362_C_CT_b38	rs150565713	9.3e-07	-0.34	Pituitary
chr14_54902268_G_C_b38	rs2183080	9.3e-07	-0.34	Pituitary
chr14_54903403_C_T_b38	rs66989494	9.3e-07	-0.34	Pituitary
chr14_54907585_T_C_b38	rs113334991	9.3e-07	-0.34	Pituitary
chr14_54907591_C_T_b38	rs112700866	9.3e-07	-0.34	Pituitary
chr14_54918435_C_T_b38	rs72715545	9.3e-07	-0.34	Pituitary
chr14_55011638_C_T_b38	rs60028867	9.3e-07	-0.12	Whole Blood
chr14_54882119_C_G_b38	rs3825611	9.4e-07	-0.18	Heart - Left Ventricle
chr14_55031385_A_G_b38	rs1187874	9.6e-07	0.17	Esophagus - Mucosa
chr14_54927974_G_T_b38	rs72715552	9.7e-07	0.14	Whole Blood
chr14_54886469_G_A_b38	rs10139282	9.7e-07	-0.18	Muscle - Skeletal
chr14_54853845_T_C_b38	rs4411417	8.7e-09	0.16	Whole Blood
chr14_54856133_T_C_b38	rs7155309	8.7e-09	0.16	Whole Blood
chr14_54855542_C_G_b38	rs77400311	8.8e-09	0.16	Whole Blood
chr14_54879555_C_G_b38	rs10133650	9e-09	-0.13	Whole Blood
chr14_54886999_G_A_b38	rs10498471	9.8e-07	-0.18	Muscle - Skeletal
chr14_54873792_G_A_b38	rs182640310	1e-06	-0.52	Esophagus - Mucosa
chr14_54858130_A_G_b38	rs8007201	1e-06	0.12	Whole Blood
chr14_54780094_C_T_b38	rs28695457	1e-06	-0.38	Skin - Sun Exposed (Lower leg)
chr14_54886469_G_A_b38	rs10139282	1e-06	-0.31	Pituitary
chr14_54886999_G_A_b38	rs10498471	1e-06	-0.31	Pituitary
chr14_54885803_T_C_b38	rs3783640	9e-09	-0.13	Whole Blood
chr14_54859144_A_T_b38	rs12589758	9.4e-09	0.16	Whole Blood
chr14_54875443_T_C_b38	rs10220344	9.7e-09	-0.13	Whole Blood
chr14_54869559_C_T_b38	rs7141433	1e-06	-0.32	Pituitary
chr14_54870411_C_T_b38	rs73280512	1e-06	-0.32	Pituitary
chr14_55026690_T_C_b38	rs1201378	1e-06	0.14	Esophagus - Mucosa
chr14_54937511_A_G_b38	rs67317740	1e-06	-0.22	Esophagus - Mucosa
chr14_54918780_G_A_b38	rs72715546	6e-08	-0.5	Brain - Cerebellar Hemisphere
chr14_55003587_C_CTA_b38		9.6e-08	-0.49	Brain - Cerebellar Hemisphere
chr14_54914651_T_G_b38	rs55638325	5.2e-07	0.53	Brain - Cerebellar Hemisphere
chr14_54795066_G_T_b38	rs117693003	5.4e-07	-0.76	Brain - Cerebellar Hemisphere
chr14_54960502_C_A_b38	rs117070457	1.4e-06	-0.7	Brain - Cerebellar Hemisphere
chr14_55255145_A_G_b38	rs79860430	4.7e-06	-0.62	Brain - Cerebellar Hemisphere
chr14_54923307_G_A_b38	rs72715548	8.6e-06	0.46	Brain - Cerebellar Hemisphere
chr14_55397428_G_A_b38	rs61743178	1e-05	-0.6	Brain - Cerebellar Hemisphere
chr14_55192347_T_TTCCCC_b38	rs1555330402	1.2e-05	-0.66	Brain - Cerebellar Hemisphere
chr14_54891024_A_G_b38	rs57095876	2.7e-05	0.33	Brain - Cerebellar Hemisphere
chr14_54863346_C_T_b38	rs150825385	3.1e-05	0.37	Brain - Cerebellar Hemisphere
chr14_55186220_G_A_b38	rs8010993	3.5e-05	0.41	Brain - Cerebellar Hemisphere
chr14_55279524_G_T_b38	rs77721860	4.1e-05	0.48	Brain - Cerebellar Hemisphere
chr14_54877161_T_C_b38	rs17128050	1e-06	-0.32	Pituitary
chr14_54886145_C_T_b38	rs10136545	1e-06	-0.13	Skin - Not Sun Exposed (Suprapubic)
chr14_54887070_T_A_b38	rs28417208	1e-06	-0.13	Skin - Not Sun Exposed (Suprapubic)
chr14_54959308_AGATCGCTTG_A_b38	rs142951018	1e-06	-0.2	Muscle - Skeletal
chr14_54839739_G_C_b38	rs10483639	1.1e-06	0.18	Nerve - Tibial
chr14_54872067_G_A_b38	rs59093244	1.1e-06	-0.19	Heart - Left Ventricle
chr14_54872068_A_T_b38	rs60898202	1.1e-06	-0.19	Heart - Left Ventricle
chr14_54881400_C_T_b38	rs3783637	1.1e-06	-0.19	Heart - Left Ventricle
chr14_54922005_G_A_b38	rs55751189	1.1e-06	0.14	Whole Blood
chr14_55280422_C_T_b38	rs112900863	4.1e-05	0.48	Brain - Cerebellar Hemisphere
chr14_54978414_C_A_b38	rs56335168	1.1e-06	-0.12	Whole Blood
chr14_54982075_C_T_b38	rs8021370	1.1e-06	-0.12	Whole Blood
chr14_54990323_C_T_b38	rs57922954	1.1e-06	-0.12	Whole Blood
chr14_54998835_T_A_b38	rs66820631	1.1e-06	-0.12	Whole Blood
chr14_55003487_C_T_b38	rs113695652	1.1e-06	-0.12	Whole Blood
chr14_55004145_G_C_b38	rs4335711	1.1e-06	-0.12	Whole Blood
chr14_55009993_TG_T_b38	rs11351246	1.1e-06	-0.12	Whole Blood
chr14_55281104_T_C_b38	rs75031745	4.1e-05	0.48	Brain - Cerebellar Hemisphere
chr14_55282689_G_C_b38	rs79486031	4.1e-05	0.48	Brain - Cerebellar Hemisphere
chr14_55287844_T_G_b38	rs79196946	4.1e-05	0.48	Brain - Cerebellar Hemisphere
chr14_55289500_G_A_b38	rs17672950	4.1e-05	0.48	Brain - Cerebellar Hemisphere
chr14_54841542_G_A_b38	rs17128011	1.1e-06	-0.53	Pancreas
chr14_54843122_AAAG_A_b38		1.1e-06	-0.53	Pancreas
chr14_54848957_T_C_b38	rs10143089	1.1e-06	-0.53	Pancreas
chr14_54853479_G_A_b38	rs17128021	1.1e-06	-0.53	Pancreas
chr14_55290915_G_A_b38	rs117109421	4.1e-05	0.48	Brain - Cerebellar Hemisphere
chr14_55029413_G_C_b38	rs1212641	1.1e-06	0.17	Esophagus - Mucosa
chr14_54824330_T_C_b38	rs72713456	1.1e-06	0.24	Spleen
chr14_54827413_TA_T_b38	rs58475937	1.1e-06	0.24	Spleen
chr14_54830011_T_G_b38	rs17127992	1.1e-06	0.24	Spleen
chr14_54870157_G_T_b38	rs7492600	1.1e-06	-0.18	Heart - Left Ventricle
chr14_54870245_T_C_b38	rs57575708	1.1e-06	-0.18	Heart - Left Ventricle
chr14_54870935_G_A_b38	rs10145097	1.1e-06	-0.18	Heart - Left Ventricle
chr14_54870955_T_C_b38	rs10134163	1.1e-06	-0.18	Heart - Left Ventricle
chr14_54871603_A_G_b38	rs11850691	1.1e-06	-0.18	Heart - Left Ventricle
chr14_54871932_C_T_b38	rs61039049	1.1e-06	-0.18	Heart - Left Ventricle
chr14_54871972_A_T_b38	rs60026945	1.1e-06	-0.18	Heart - Left Ventricle
chr14_54872892_A_G_b38	rs200640299	1.1e-06	-0.18	Heart - Left Ventricle
chr14_54872984_A_G_b38	rs201393623	1.1e-06	-0.18	Heart - Left Ventricle
chr14_54873529_G_C_b38	rs142911846	1.1e-06	-0.18	Heart - Left Ventricle
chr14_54875185_C_T_b38	rs140884539	1.1e-06	-0.18	Heart - Left Ventricle
chr14_54876349_C_T_b38	rs10146658	1.1e-06	-0.18	Heart - Left Ventricle
chr14_54877297_T_C_b38	rs12147422	1.1e-06	-0.18	Heart - Left Ventricle
chr14_54878183_C_T_b38	rs28477407	1.1e-06	-0.18	Heart - Left Ventricle
chr14_54879352_C_T_b38	rs10133449	1.1e-06	-0.18	Heart - Left Ventricle
chr14_54879655_A_G_b38	rs61702394	1.1e-06	-0.18	Heart - Left Ventricle
chr14_54880055_C_T_b38	rs28542181	1.1e-06	-0.18	Heart - Left Ventricle
chr14_54881655_G_A_b38	rs3783638	1.1e-06	-0.18	Heart - Left Ventricle
chr14_54882385_T_C_b38	rs11158027	1.1e-06	-0.18	Heart - Left Ventricle
chr14_54882540_C_T_b38	rs10873086	1.1e-06	-0.18	Heart - Left Ventricle
chr14_54883948_G_T_b38	rs8004445	1.1e-06	-0.18	Heart - Left Ventricle
chr14_54959829_C_G_b38	rs11627963	1.1e-06	-0.19	Esophagus - Mucosa
chr14_54950732_A_G_b38	rs8015172	1.1e-06	-0.12	Whole Blood
chr14_54881400_C_T_b38	rs3783637	1.2e-06	-0.22	Nerve - Tibial
[truncated: 2,237 more rows]

## Sheet: Supplementary Data 10
Supplementary Data 10. GCH1 sQTL data from GTEX. NES=normalized effect size.
Variant Id	SNP Id	Phenotype Id	P-value	NES	Tissue
chr14_54901909_C_T_b38	rs2149482	chr14:54865436:54901908:clu_15345_-	3.5e-49	0.83	Cells - EBV-transformed lymphocytes
chr14_54903567_A_G_b38	rs10136972	chr14:54865436:54901908:clu_15345_-	3.5e-49	0.83	Cells - EBV-transformed lymphocytes
chr14_54903622_C_T_b38	rs10137071	chr14:54865436:54901908:clu_15345_-	3.5e-49	0.83	Cells - EBV-transformed lymphocytes
chr14_54904887_C_T_b38	rs3759665	chr14:54865436:54901908:clu_15345_-	3.5e-49	0.83	Cells - EBV-transformed lymphocytes
chr14_54914944_T_C_b38	rs8023187	chr14:54865436:54901908:clu_15345_-	7.2e-48	0.86	Cells - EBV-transformed lymphocytes
chr14_54897371_T_C_b38	rs73280573	chr14:54865436:54901908:clu_15345_-	2.8e-46	0.81	Cells - EBV-transformed lymphocytes
chr14_54917286_G_A_b38	rs11628304	chr14:54865436:54901908:clu_15345_-	1.5e-44	0.8	Cells - EBV-transformed lymphocytes
chr14_54927912_GAT_G_b38	rs10565777	chr14:54865436:54901908:clu_15345_-	2.8e-44	0.8	Cells - EBV-transformed lymphocytes
chr14_54933494_A_G_b38	rs56164809	chr14:54865436:54901908:clu_15345_-	2.8e-44	0.8	Cells - EBV-transformed lymphocytes
chr14_54925027_A_AC_b38	rs11393815	chr14:54865436:54901908:clu_15345_-	9.4e-44	0.8	Cells - EBV-transformed lymphocytes
chr14_54896603_G_A_b38	rs10131633	chr14:54865436:54901908:clu_15345_-	1.1e-43	0.8	Cells - EBV-transformed lymphocytes
chr14_54939831_A_T_b38	rs28481699	chr14:54865436:54901908:clu_15345_-	2.4e-43	0.78	Cells - EBV-transformed lymphocytes
chr14_54891947_G_A_b38	rs7147286	chr14:54865436:54901908:clu_15345_-	3e-43	0.8	Cells - EBV-transformed lymphocytes
chr14_54917622_T_A_b38	rs1107960	chr14:54865436:54901908:clu_15345_-	1.7e-42	0.78	Cells - EBV-transformed lymphocytes
chr14_54960318_T_C_b38	rs6572993	chr14:54865436:54901908:clu_15345_-	2.3e-42	0.78	Cells - EBV-transformed lymphocytes
chr14_54960385_C_G_b38	rs6572994	chr14:54865436:54901908:clu_15345_-	2.3e-42	0.78	Cells - EBV-transformed lymphocytes
chr14_54946151_T_C_b38	rs7146285	chr14:54865436:54901908:clu_15345_-	3.2e-42	0.78	Cells - EBV-transformed lymphocytes
chr14_54948983_T_C_b38	rs8005471	chr14:54865436:54901908:clu_15345_-	3.2e-42	0.78	Cells - EBV-transformed lymphocytes
chr14_54949104_C_T_b38	rs8004402	chr14:54865436:54901908:clu_15345_-	3.2e-42	0.78	Cells - EBV-transformed lymphocytes
chr14_54950498_C_G_b38	rs6572992	chr14:54865436:54901908:clu_15345_-	3.2e-42	0.78	Cells - EBV-transformed lymphocytes
chr14_54952952_C_T_b38	rs8006977	chr14:54865436:54901908:clu_15345_-	3.2e-42	0.78	Cells - EBV-transformed lymphocytes
chr14_54958849_T_C_b38	rs8012152	chr14:54865436:54901908:clu_15345_-	3.2e-42	0.78	Cells - EBV-transformed lymphocytes
chr14_54961923_A_G_b38	rs3783643	chr14:54865436:54901908:clu_15345_-	4.8e-42	0.78	Cells - EBV-transformed lymphocytes
chr14_54961998_A_G_b38	rs3783644	chr14:54865436:54901908:clu_15345_-	4.8e-42	0.78	Cells - EBV-transformed lymphocytes
chr14_54964717_T_C_b38	rs9285583	chr14:54865436:54901908:clu_15345_-	4.8e-42	0.78	Cells - EBV-transformed lymphocytes
chr14_54942352_T_A_b38	rs8020545	chr14:54865436:54901908:clu_15345_-	9.2e-40	0.79	Cells - EBV-transformed lymphocytes
chr14_54942366_C_G_b38	rs8019390	chr14:54865436:54901908:clu_15345_-	9.2e-40	0.79	Cells - EBV-transformed lymphocytes
chr14_54941978_C_T_b38	rs12147796	chr14:54865436:54901908:clu_15345_-	7e-39	0.78	Cells - EBV-transformed lymphocytes
chr14_54951896_G_A_b38	rs7159953	chr14:54865436:54901908:clu_15345_-	5e-38	0.74	Cells - EBV-transformed lymphocytes
chr14_54947007_G_C_b38	rs8013521	chr14:54865436:54901908:clu_15345_-	1.1e-37	0.74	Cells - EBV-transformed lymphocytes
chr14_54973039_TTA_T_b38	rs3074190	chr14:54865436:54901908:clu_15345_-	1.3e-37	0.75	Cells - EBV-transformed lymphocytes
chr14_54974923_C_A_b38	rs7159933	chr14:54865436:54901908:clu_15345_-	1.3e-37	0.75	Cells - EBV-transformed lymphocytes
chr14_54948803_G_A_b38	rs10129802	chr14:54865436:54901908:clu_15345_-	7.7e-37	0.77	Cells - EBV-transformed lymphocytes
chr14_54986751_C_T_b38	rs8019220	chr14:54865436:54901908:clu_15345_-	1e-36	0.74	Cells - EBV-transformed lymphocytes
chr14_54992853_C_T_b38	rs72715573	chr14:54865436:54901908:clu_15345_-	1e-36	0.74	Cells - EBV-transformed lymphocytes
chr14_54996731_T_TAA_b38	rs34843510	chr14:54865436:54901908:clu_15345_-	1e-36	0.74	Cells - EBV-transformed lymphocytes
chr14_54978028_G_A_b38	rs7157085	chr14:54865436:54901908:clu_15345_-	1.4e-36	0.74	Cells - EBV-transformed lymphocytes
chr14_54986588_A_G_b38	rs8018800	chr14:54865436:54901908:clu_15345_-	1.6e-36	0.74	Cells - EBV-transformed lymphocytes
chr14_54994595_T_C_b38	rs9805952	chr14:54865436:54901908:clu_15345_-	1.6e-36	0.74	Cells - EBV-transformed lymphocytes
chr14_54995292_G_T_b38	rs10150110	chr14:54865436:54901908:clu_15345_-	1.6e-36	0.74	Cells - EBV-transformed lymphocytes
chr14_54995381_C_CTTCT_b38	rs34670443	chr14:54865436:54901908:clu_15345_-	1.6e-36	0.74	Cells - EBV-transformed lymphocytes
chr14_55005265_C_G_b38	rs2840268	chr14:54865436:54901908:clu_15345_-	2.9e-36	0.74	Cells - EBV-transformed lymphocytes
chr14_55005673_A_C_b38	rs2183085	chr14:54865436:54901908:clu_15345_-	2.9e-36	0.74	Cells - EBV-transformed lymphocytes
chr14_54882151_C_T_b38	rs11158026	chr14:54865436:54901908:clu_15345_-	5e-36	0.73	Cells - EBV-transformed lymphocytes
chr14_55004157_A_G_b38	rs7153937	chr14:54865436:54901908:clu_15345_-	5.8e-36	0.74	Cells - EBV-transformed lymphocytes
chr14_55007182_T_C_b38	rs9323275	chr14:54865436:54901908:clu_15345_-	5.8e-36	0.74	Cells - EBV-transformed lymphocytes
chr14_55007880_C_T_b38	rs17128120	chr14:54865436:54901908:clu_15345_-	5.8e-36	0.74	Cells - EBV-transformed lymphocytes
chr14_55010065_T_C_b38	rs6572997	chr14:54865436:54901908:clu_15345_-	5.8e-36	0.74	Cells - EBV-transformed lymphocytes
chr14_55011884_C_T_b38	rs10139354	chr14:54865436:54901908:clu_15345_-	5.8e-36	0.74	Cells - EBV-transformed lymphocytes
chr14_54951721_C_T_b38	rs7159232	chr14:54865436:54901908:clu_15345_-	1.1e-35	0.76	Cells - EBV-transformed lymphocytes
chr14_54955876_C_CTTCAGA_b38	rs140324706	chr14:54865436:54901908:clu_15345_-	1.1e-35	0.76	Cells - EBV-transformed lymphocytes
chr14_54869720_C_T_b38	rs2183082	chr14:54865436:54901908:clu_15345_-	1.5e-35	0.73	Cells - EBV-transformed lymphocytes
chr14_54870033_A_G_b38	rs2183081	chr14:54865436:54901908:clu_15345_-	1.5e-35	0.73	Cells - EBV-transformed lymphocytes
chr14_54875443_T_C_b38	rs10220344	chr14:54865436:54901908:clu_15345_-	1.5e-35	0.73	Cells - EBV-transformed lymphocytes
chr14_54948266_G_A_b38	rs10129318	chr14:54865436:54901908:clu_15345_-	2.2e-35	0.76	Cells - EBV-transformed lymphocytes
chr14_54954718_G_T_b38	rs8008150	chr14:54865436:54901908:clu_15345_-	2.2e-35	0.76	Cells - EBV-transformed lymphocytes
chr14_54960660_C_T_b38	rs11158029	chr14:54865436:54901908:clu_15345_-	2.2e-35	0.76	Cells - EBV-transformed lymphocytes
chr14_54962114_C_T_b38	rs3783645	chr14:54865436:54901908:clu_15345_-	2.2e-35	0.76	Cells - EBV-transformed lymphocytes
chr14_54885803_T_C_b38	rs3783640	chr14:54865436:54901908:clu_15345_-	2.2e-35	0.72	Cells - EBV-transformed lymphocytes
chr14_54868344_C_G_b38	rs2183084	chr14:54865436:54901908:clu_15345_-	6.2e-35	0.72	Cells - EBV-transformed lymphocytes
chr14_54882151_C_T_b38	rs11158026	chr14:54843869:54845768:clu_15343_-	5.1e-12	0.42	Cells - EBV-transformed lymphocytes
chr14_54868750_T_C_b38	rs12323905	chr14:54865436:54901908:clu_15345_-	6.2e-35	0.72	Cells - EBV-transformed lymphocytes
chr14_54874022_T_C_b38	rs80200535	chr14:54865436:54901908:clu_15345_-	6.6e-35	0.72	Cells - EBV-transformed lymphocytes
chr14_54874138_G_A_b38	rs79159412	chr14:54865436:54901908:clu_15345_-	6.6e-35	0.72	Cells - EBV-transformed lymphocytes
chr14_54879555_C_G_b38	rs10133650	chr14:54865436:54901908:clu_15345_-	6.6e-35	0.72	Cells - EBV-transformed lymphocytes
chr14_55017492_A_G_b38	rs10148100	chr14:54865436:54901908:clu_15345_-	5.7e-34	0.72	Cells - EBV-transformed lymphocytes
chr14_54926036_C_T_b38	rs7152033	chr14:54865436:54901908:clu_15345_-	4.9e-33	0.75	Cells - EBV-transformed lymphocytes
chr14_54887070_T_A_b38	rs28417208	chr14:54865436:54901908:clu_15345_-	2.7e-32	0.7	Cells - EBV-transformed lymphocytes
chr14_54973350_C_A_b38	rs943914	chr14:54865436:54901908:clu_15345_-	3.9e-32	0.73	Cells - EBV-transformed lymphocytes
chr14_54936490_A_G_b38	rs61224609	chr14:54865436:54901908:clu_15345_-	1e-31	0.72	Cells - EBV-transformed lymphocytes
chr14_54984168_T_C_b38	rs56206440	chr14:54865436:54901908:clu_15345_-	1e-31	0.7	Cells - EBV-transformed lymphocytes
chr14_54972357_C_T_b38	rs59323730	chr14:54865436:54901908:clu_15345_-	1.2e-31	0.73	Cells - EBV-transformed lymphocytes
chr14_54973622_A_C_b38	rs11846514	chr14:54865436:54901908:clu_15345_-	1.2e-31	0.73	Cells - EBV-transformed lymphocytes
chr14_54886145_C_T_b38	rs10136545	chr14:54865436:54901908:clu_15345_-	2.6e-31	0.69	Cells - EBV-transformed lymphocytes
chr14_55003752_C_CG_b38	rs142068499	chr14:54865436:54901908:clu_15345_-	2.8e-31	0.73	Cells - EBV-transformed lymphocytes
chr14_54950732_A_G_b38	rs8015172	chr14:54865436:54901908:clu_15345_-	3.1e-31	0.72	Cells - EBV-transformed lymphocytes
chr14_54955193_T_G_b38	rs8009997	chr14:54865436:54901908:clu_15345_-	3.1e-31	0.72	Cells - EBV-transformed lymphocytes
chr14_54959195_C_G_b38	rs8011446	chr14:54865436:54901908:clu_15345_-	3.1e-31	0.72	Cells - EBV-transformed lymphocytes
chr14_54965373_C_T_b38	rs17832269	chr14:54865436:54901908:clu_15345_-	3.1e-31	0.72	Cells - EBV-transformed lymphocytes
chr14_55015201_A_G_b38	rs28693954	chr14:54865436:54901908:clu_15345_-	2.3e-29	0.71	Cells - EBV-transformed lymphocytes
chr14_55015228_T_C_b38	rs28446981	chr14:54865436:54901908:clu_15345_-	2.4e-29	0.71	Cells - EBV-transformed lymphocytes
chr14_54909126_T_G_b38	rs10143038	chr14:54865436:54901908:clu_15345_-	2.9e-29	0.79	Cells - EBV-transformed lymphocytes
chr14_54976349_G_A_b38	rs57667631	chr14:54865436:54901908:clu_15345_-	4.7e-29	0.71	Cells - EBV-transformed lymphocytes
chr14_54969606_C_T_b38	rs58055971	chr14:54865436:54901908:clu_15345_-	1.7e-28	0.7	Cells - EBV-transformed lymphocytes
chr14_54981264_A_G_b38	rs67571433	chr14:54865436:54901908:clu_15345_-	1.9e-28	0.71	Cells - EBV-transformed lymphocytes
chr14_54897291_T_TC_b38	rs137858315	chr14:54865436:54901908:clu_15345_-	2e-28	0.78	Cells - EBV-transformed lymphocytes
chr14_54898663_A_G_b38	rs8018688	chr14:54865436:54901908:clu_15345_-	2e-28	0.78	Cells - EBV-transformed lymphocytes
chr14_54979835_C_T_b38	rs68065548	chr14:54865436:54901908:clu_15345_-	2.6e-28	0.71	Cells - EBV-transformed lymphocytes
chr14_54912273_C_T_b38	rs8007267	chr14:54865436:54901908:clu_15345_-	2.9e-28	0.77	Cells - EBV-transformed lymphocytes
chr14_54912497_T_A_b38	rs8008858	chr14:54865436:54901908:clu_15345_-	2.9e-28	0.77	Cells - EBV-transformed lymphocytes
chr14_54978414_C_A_b38	rs56335168	chr14:54865436:54901908:clu_15345_-	3.1e-28	0.71	Cells - EBV-transformed lymphocytes
chr14_54982075_C_T_b38	rs8021370	chr14:54865436:54901908:clu_15345_-	3.1e-28	0.71	Cells - EBV-transformed lymphocytes
chr14_54990323_C_T_b38	rs57922954	chr14:54865436:54901908:clu_15345_-	3.1e-28	0.71	Cells - EBV-transformed lymphocytes
chr14_54998835_T_A_b38	rs66820631	chr14:54865436:54901908:clu_15345_-	3.1e-28	0.71	Cells - EBV-transformed lymphocytes
chr14_55003487_C_T_b38	rs113695652	chr14:54865436:54901908:clu_15345_-	3.1e-28	0.71	Cells - EBV-transformed lymphocytes
chr14_55004145_G_C_b38	rs4335711	chr14:54865436:54901908:clu_15345_-	3.1e-28	0.71	Cells - EBV-transformed lymphocytes
chr14_55009993_TG_T_b38	rs11351246	chr14:54865436:54901908:clu_15345_-	3.1e-28	0.71	Cells - EBV-transformed lymphocytes
chr14_55011638_C_T_b38	rs60028867	chr14:54865436:54901908:clu_15345_-	5.2e-28	0.7	Cells - EBV-transformed lymphocytes
chr14_54893485_T_C_b38	rs3783642	chr14:54865436:54901908:clu_15345_-	6.6e-28	0.67	Cells - EBV-transformed lymphocytes
chr14_54979435_C_T_b38	rs66769866	chr14:54865436:54901908:clu_15345_-	9.1e-28	0.7	Cells - EBV-transformed lymphocytes
chr14_54986041_C_G_b38	rs7151670	chr14:54865436:54901908:clu_15345_-	9.1e-28	0.7	Cells - EBV-transformed lymphocytes
chr14_54996151_T_C_b38	rs8022049	chr14:54865436:54901908:clu_15345_-	9.1e-28	0.7	Cells - EBV-transformed lymphocytes
chr14_55008131_T_C_b38	rs34988865	chr14:54865436:54901908:clu_15345_-	9.1e-28	0.7	Cells - EBV-transformed lymphocytes
chr14_54914178_T_C_b38	rs10149103	chr14:54865436:54901908:clu_15345_-	1e-27	0.77	Cells - EBV-transformed lymphocytes
chr14_54935064_T_C_b38	rs11846809	chr14:54865436:54901908:clu_15345_-	6.3e-27	0.64	Cells - EBV-transformed lymphocytes
chr14_54915395_A_G_b38	rs8006363	chr14:54865436:54901908:clu_15345_-	7.1e-27	0.76	Cells - EBV-transformed lymphocytes
chr14_54939405_A_G_b38	rs10140164	chr14:54865436:54901908:clu_15345_-	1.1e-26	0.63	Cells - EBV-transformed lymphocytes
chr14_54966231_G_A_b38	rs8021303	chr14:54865436:54901908:clu_15345_-	4.4e-26	0.63	Cells - EBV-transformed lymphocytes
chr14_55018432_G_T_b38	rs67395322	chr14:54865436:54901908:clu_15345_-	6.4e-26	0.68	Cells - EBV-transformed lymphocytes
chr14_54892159_A_G_b38	rs7147201	chr14:54865436:54901908:clu_15345_-	3.6e-25	0.71	Cells - EBV-transformed lymphocytes
[truncated: 2,655 more rows]

[truncated: 1 more sheets:  Supplementary Data 11]
